# Supplementary material for: Mitochondrial supplementation of Sus scrofa metaphase II oocytes alters DNA methylation and gene expression profiles of blastocysts
Source: Epigenetics Chromatin. 2022 Apr 15;15:12. doi: 10.1186/s13072-022-00442-x (PMC9013150; doi:10.1186/s13072-022-00442-x)
Supplement: Supplementary file 2 — Additional file 2: Table S1. Summary statistics from Sus scrofa oocyte and blastocyst WGBS data analyses. Table S2. A list of DMRs between ICSI- and mICSI-derived blastocysts commonly identified by three DMR callers. Table S3. GO enrichment analysis for genomic features related to DMRs in the biological process category, analysed by PANTHER (http://www.pantherdb.org/). Table S4. GO enrichment analysis for genomic features related to DMRs in the molecular function category, analysed by PANTHER (http://www.pantherdb.org/). Table S5. GO enrichment analysis for genomic features related to unique DMRs in the Oocyte vs ICSI-derived blastocyst comparison. Table S6. GO enrichment analysis for genomic features related to DMRs unique in the Oocyte vs mICSI-derived blastocyst comparison. Table S7. Summary statistics of RNAseq data for ICSI- and mICSI-derived blastocysts. Table S8. Prediction of microRNA ssc-miR-10390 target genes in the Sus scrofa genome determined by miRanda. Table S9. Mitochondrial gene expression in ICSI- and mICSI-derived blastocysts. Table S10. DMRs associated with potential DEGs. Table S11. Blastocyst development rates following ICSI and mICSI. [file 13072_2022_442_MOESM2_ESM.xlsx]

## Sheet: Table S1
Table S1. Summary statistics from Sus scrofa oocyte and blastocyst WGBS data analyses.
Data	Oc1	Oc2	Oc3	IB1	IB2	IB3	MB1	MB2	MB3
Trimmed PE reada	491880950	448591668	501266185	492818635	336729979	299896519	527728011	322856293	335465351
Uniquely mapped PE read	19570348	12695210	16649794	36252336	32694564	45400578	48553972	34046236	42380626
Uniquely mapped R1 readb	7023934	4090930	6269675	10024551	7330224	9192537	15520052	7260039	8999405
Uniquely mapped R2 readc	5366323	3165423	4601046	8467364	5709019	7065509	11705123	5716545	7213154
Uniquely mapped reads (Total)	31960605	19951563	27520515	54744251	45733807	61658624	75779147	47022820	58593185
Mapped to chromosomesd	29709275	18410291	25552068	52970598	44269497	59796268	73604306	45563112	56850778
Mapped to mitochondriae	1580622	1126254	1322566	531116	306936	333535	526583	275152	268859
Mapped to scaffoldf	670708	415018	645881	1242537	1157374	1528821	1648258	1184556	1473548
Total number of Cg	569125375	352559913	443785421	1031427956	728044181	978660049	1363380242	746043006	935785482
CpG met (%)h	41.4	39	45.7	10	13.9	12.1	7.5	13.9	13.3
CHG met (%)	2.3	2.6	2.9	0.6	0.8	0.8	0.6	0.8	0.8
CHH met (%)	2.6	2.9	3.6	0.7	1.7	1.5	0.7	1.8	1.5
Depth/Length in chromosomesi	2.23/1,126,040,800(bp)	1.95/795,881,505(bp)	2.23/887,125,483(bp)	2.85/1,550,688,121(bp)	2.43/1,306,263,624(bp)	2.86/1,483,164,962(bp)	3.42/1,807,652,811(bp)	2.46/1,319,840,820(bp)	2.77/1,472,185,412(bp)
Depth/Length in mitochondriaj	6107.04/16,613(bp)	5078.64/16,613(bp)	5475.27/16,613(bp)	2705.07/16,607(bp)	1374.57/16,608	1483.7/16,605(bp)	2685.77/16,609(bp)	1233.5/16,575(bp)	1204.72/16,600(bp)
a, Number of paired end reads after quality check and trimming adapters at both 5' and 3' end sequences.
b, Unmapped PE reads were used for single end Bismark mapping. Number of uniquely mapped R1 reads are shown.
c, Unmapped PE reads were used for single end Bismark mapping. Number of uniquely mapped R2 reads are shown.
d, Number of reads mapped to chromosomes.
e, Number of reads mapped to mitochondrial genome.
f, Number of reads mapped to scaffolds.
g, Total number of Cs with methylation calls.
h, Mean percentage of methylation in CpG, CHG or CHH contexts.
i, Mean depth of read excluding zero read coverage region and length of chromosomes covered by reads.
j, Mean depth of read excluding zero read coverage region and length of mitochondrial genome covered by reads.

## Sheet: Table S2
Table S2. A list of DMRs between ICSI- and mICSI-derived blastocysts commonly identified by three DMR callers.
DMR IDa	Chrb	Start	End	Lengthc	Common DMRsd	Differencee	Gene ID/Symbolf	Description
mk_147	1	121751	122250	500	sqm_1-dss_23-mk_147	-27.1945	FAM120B	family with sequence similarity 120B [Source:NCBI gene;Acc:100620583]
dss_278	1	618049	618334	286	sqm_31-dss_278-mk_1543	19.4078	ENSSSCG00000004008	WD repeat domain 27 [Source:NCBI gene;Acc:100736968]
mk_1598	1	639001	639500	500	sqm_33-dss_290-mk_1598	35.2699	ENSSSCG00000004008	WD repeat domain 27 [Source:NCBI gene;Acc:100736968]
dss_292	1	641987	642244	258	sqm_34-dss_292-mk_1606	27.0907	ENSSSCG00000004008	WD repeat domain 27 [Source:NCBI gene;Acc:100736968]
mk_1617	1	645251	645750	500	sqm_35-dss_295-mk_1617	32.9044	ENSSSCG00000004008	WD repeat domain 27 [Source:NCBI gene;Acc:100736968]
dss_303	1	655590	655790	201	sqm_36-dss_303-mk_1651	-18.9078	ENSSSCG00000004008	WD repeat domain 27 [Source:NCBI gene;Acc:100736968]
mk_1714	1	676001	676500	500	sqm_39-dss_322-mk_1714	-27.5556	ENSSSCG00000004008	WD repeat domain 27 [Source:NCBI gene;Acc:100736968]
mk_1970	1	776001	776500	500	sqm_42-dss_361-mk_1970	-29.2164
dss_423	1	886384	886789	406	sqm_53-dss_423-mk_2337	-25.5245
dss_425	1	892139	892608	470	sqm_54-dss_425-mk_2355	-17.4157
dss_720	1	1439891	1440195	305	sqm_79-dss_720-mk_4116	15.8029
mk_4171	1	1454251	1454750	500	sqm_82-dss_738-mk_4171	-37.0099
mk_4684	1	1592251	1592750	500	sqm_95-dss_850-mk_4684	-27.6018	AFDN	afadin, adherens junction formation factor [Source:NCBI gene;Acc:100514741]
dss_859	1	1601689	1602010	322	sqm_97-dss_859-mk_4718	-21.8782	AFDN	afadin, adherens junction formation factor [Source:NCBI gene;Acc:100514741]
mk_4872	1	1648501	1649000	500	sqm_103-dss_900-mk_4872	-35.8056	AFDN	afadin, adherens junction formation factor [Source:NCBI gene;Acc:100514741]
dss_907	1	1657371	1657785	415	sqm_104-dss_907-mk_4898	-17.8632	AFDN	afadin, adherens junction formation factor [Source:NCBI gene;Acc:100514741]
mk_5203	1	1763251	1763750	500	sqm_110-dss_956-mk_5203	-27.2944	ENSSSCG00000049134	No description
dss_1101	1	2102905	2103346	442	sqm_118-dss_1101-mk_6169	25.4042	FGFR1OP	FGFR1 oncogene partner [Source:NCBI gene;Acc:100153548]
dss_1108	1	2110869	2111279	411	sqm_119-dss_1108-mk_6195	17.6427	FGFR1OP	FGFR1 oncogene partner [Source:NCBI gene;Acc:100153548]
dss_1417	1	3070406	3070825	420	sqm_137-dss_1417-mk_8307	15.4326
dss_1449	1	3182342	3182618	277	sqm_138-dss_1449-mk_8494	19.1394	PDE10A	phosphodiesterase 10A [Source:NCBI gene;Acc:100154378]
dss_1563	1	4261888	4262197	310	sqm_144-dss_1563-mk_9041	-33.2859	ENSSSCG00000050396	No description
dss_1639	1	4724873	4725139	267	sqm_146-dss_1639-mk_9321	20.7488
mk_10441	1	6806001	6806500	500	sqm_159-dss_1895-mk_10441	-44.7767	AGPAT4	1-acylglycerol-3-phosphate O-acyltransferase 4 [Source:NCBI gene;Acc:100156632]
dss_1927	1	6862583	6863050	468	sqm_161-dss_1927-mk_10587	-27.3859	AGPAT4	1-acylglycerol-3-phosphate O-acyltransferase 4 [Source:NCBI gene;Acc:100156632]
dss_2099	1	7418183	7418405	223	sqm_177-dss_2099-mk_11613	-39.1044	IGF2R	insulin like growth factor 2 receptor [Source:NCBI gene;Acc:397214]
sqm_179	1	7448174	7448543	370	sqm_179-dss_2126-mk_11715	24.9138	IGF2R	insulin like growth factor 2 receptor [Source:NCBI gene;Acc:397214]
mk_11716	1	7448251	7448750	500	sqm_180-dss_2126-mk_11716	34.9255	IGF2R	insulin like growth factor 2 receptor [Source:NCBI gene;Acc:397214]
dss_2153	1	7560723	7561062	340	sqm_183-dss_2153-mk_11974	20.516	PNLDC1	PARN like, ribonuclease domain containing 1 [Source:NCBI gene;Acc:100152694]
dss_2188	1	7682856	7683296	441	sqm_185-dss_2188-mk_12154	-27.4357	SOD2	superoxide dismutase 2 [Source:NCBI gene;Acc:100154319]
mk_12533	1	8034751	8035250	500	sqm_189-dss_2258-mk_12533	-34.3085	FNDC1	fibronectin type III domain containing 1 [Source:NCBI gene;Acc:100154276]
dss_2268	1	8056874	8057140	267	sqm_190-dss_2268-mk_12571	-25.3401	FNDC1	fibronectin type III domain containing 1 [Source:NCBI gene;Acc:100154276]
dss_2306	1	8177951	8178333	383	sqm_193-dss_2306-mk_12781	20.6899	ENSSSCG00000047337	No description
mk_13949	1	9059001	9059500	500	sqm_208-dss_2560-mk_13949	34.058	SYNJ2	synaptojanin 2 [Source:NCBI gene;Acc:100516167]
dss_2586	1	9136069	9136327	259	sqm_213-dss_2586-mk_14118	-28.9786	SNX9	sorting nexin 9 [Source:NCBI gene;Acc:100627455]
dss_2712	1	9751232	9751500	269	sqm_216-dss_2712-mk_14981	-26.5686	ENSSSCG00000050351	No description
dss_2753	1	9873633	9874054	422	sqm_220-dss_2753-mk_15214	-18.1325	ARID1B	AT-rich interaction domain 1B [Source:NCBI gene;Acc:100152904]
dss_2783	1	10077321	10077632	312	sqm_222-dss_2783-mk_15329	-30.661	ARID1B	AT-rich interaction domain 1B [Source:NCBI gene;Acc:100152904]
dss_2867	1	10777758	10778229	472	sqm_226-dss_2867-mk_15604	30.4343
mk_15837	1	11693501	11694000	500	sqm_229-dss_2947-mk_15837	-29.186	TIAM2	TIAM Rac1 associated GEF 2 [Source:NCBI gene;Acc:100155014]
dss_2970	1	11783730	11784200	471	sqm_230-dss_2970-mk_15943	-20.9162	TIAM2	TIAM Rac1 associated GEF 2 [Source:NCBI gene;Acc:100155014]
dss_2988	1	11904166	11904585	420	sqm_232-dss_2988-mk_16048	30.6394	SCAF8	SR-related CTD associated factor 8 [Source:NCBI gene;Acc:100512874]
dss_3295	1	15321726	15322115	390	sqm_240-dss_3295-mk_17498	-22.3134	MTHFD1L	methylenetetrahydrofolate dehydrogenase (NADP+ dependent) 1 like [Source:NCBI gene;Acc:100154722]
dss_3672	1	18766336	18766547	212	sqm_255-dss_3672-mk_19266	-24.8839	ENSSSCG00000043354	No description
dss_3982	1	23562628	23562998	371	sqm_267-dss_3982-mk_20160	-35.7366
dss_4039	1	25230613	25230756	144	sqm_268-dss_4039-mk_20228	-29.3242	TXLNB	taxilin beta [Source:NCBI gene;Acc:100511845]
dss_4168	1	26474615	26474853	239	sqm_271-dss_4168-mk_20655	-19.3804	TNFAIP3	TNF alpha induced protein 3 [Source:NCBI gene;Acc:100622156]
dss_4412	1	30473962	30474179	218	sqm_285-dss_4412-mk_21442	-30.0544	EYA4	EYA transcriptional coactivator and phosphatase 4 [Source:NCBI gene;Acc:100157256]
dss_4490	1	32264335	32264505	171	sqm_287-dss_4490-mk_21701	-22.0348	AKAP7	A-kinase anchoring protein 7 [Source:NCBI gene;Acc:100523651]
dss_4797	1	37656255	37656659	405	sqm_299-dss_4797-mk_22473	-32.0576	HDDC2	HD domain containing 2 [Source:NCBI gene;Acc:100514692]
dss_5502	1	55080906	55081081	176	sqm_317-dss_5502-mk_24020	-21.8066	ENSSSCG00000041259	No description
dss_5689	1	57470461	57470869	409	sqm_321-dss_5689-mk_24500	-20.0275	ANKRD6	ankyrin repeat domain 6 [Source:NCBI gene;Acc:102167335]
dss_5798	1	58321797	58322018	222	sqm_326-dss_5798-mk_24917	-26.0746
dss_6055	1	66169081	66169482	402	sqm_334-dss_6055-mk_25435	17.9292
dss_6187	1	68242150	68242379	230	sqm_342-dss_6187-mk_25839	-36.8877	GRIK2	glutamate ionotropic receptor kainate type subunit 2 [Source:NCBI gene;Acc:100516526]
dss_6989	1	81108128	81108334	207	sqm_369-dss_6989-mk_28387	-34.7637
mk_31277	1	99223251	99223750	500	sqm_410-dss_8050-mk_31277	-39.7469
dss_8135	1	99938266	99938405	140	sqm_413-dss_8135-mk_31491	-25.5444	CXXC1	CXXC finger protein 1 [Source:NCBI gene;Acc:100522911]
mk_31758	1	101665001	101665500	500	sqm_420-dss_8254-mk_31758	-31.4576
dss_8375	1	104552699	104552996	298	sqm_424-dss_8375-mk_31906	-26.1245
dss_8938	1	110230057	110230498	442	sqm_444-dss_8938-mk_33810	21.0778	ENSSSCG00000046421	No description
dss_9304	1	113840559	113840750	192	sqm_460-dss_9304-mk_34682	-19.2861	ALDH1A2	aldehyde dehydrogenase 1 family member A2 [Source:NCBI gene;Acc:100737077]
mk_34859	1	114533501	114534000	500	sqm_465-dss_9357-mk_34859	-27.262	CGNL1	cingulin like 1 [Source:NCBI gene;Acc:100621470]
dss_9566	1	118388693	118388963	271	sqm_474-dss_9566-mk_35274	-23.2404
dss_9674	1	120094462	120094671	210	sqm_478-dss_9674-mk_35612	20.5441	SCG3	secretogranin III [Source:NCBI gene;Acc:100154760]
dss_9778	1	121753295	121753512	218	sqm_481-dss_9778-mk_35874	-26.0674	ATP8B4	ATPase phospholipid transporting 8B4 (putative) [Source:NCBI gene;Acc:100154720]
dss_9899	1	124745681	124746042	362	sqm_487-dss_9899-mk_36108	-32.5836
dss_10072	1	127643671	127644026	356	sqm_494-dss_10072-mk_36565	-23.6048	FRMD5	FERM domain containing 5 [Source:NCBI gene;Acc:100152168]
dss_10371	1	130205532	130205709	178	sqm_507-dss_10371-mk_37867	-30.6126	INO80	INO80 complex ATPase subunit [Source:NCBI gene;Acc:100517567]
dss_10752	1	136106564	136106723	160	sqm_525-dss_10752-mk_38990	34.9978
dss_10858	1	137420282	137420685	404	sqm_529-dss_10858-mk_39311	-24.2578	IGF1R	insulin like growth factor 1 receptor [Source:NCBI gene;Acc:397350]
dss_10864	1	137477242	137477591	350	sqm_530-dss_10864-mk_39347	21.8825	IGF1R	insulin like growth factor 1 receptor [Source:NCBI gene;Acc:397350]
dss_11278	1	143497928	143498311	384	sqm_548-dss_11278-mk_40662	22.2948	KLF13	Kruppel like factor 13 [Source:NCBI gene;Acc:494563]
dss_11889	1	149303331	149303717	387	sqm_588-dss_11889-mk_43807	-24.4322	ZNF407	zinc finger protein 407 [Source:NCBI gene;Acc:100152080]
dss_11975	1	150387935	150388152	218	sqm_589-dss_11975-mk_44075	-20.1361	ENSSSCG00000050052	No description
dss_12102	1	153502349	153502557	209	sqm_593-dss_12102-mk_44327	-20.8002
dss_12180	1	156202763	156203260	498	sqm_595-dss_12180-mk_44448	-26.7971
dss_12183	1	156297808	156298132	325	sqm_596-dss_12183-mk_44456	-15.3329	CDH7	cadherin 7 [Source:NCBI gene;Acc:100156376]
dss_12476	1	161519385	161519516	132	sqm_606-dss_12476-mk_45186	-24.6531	CCBE1	collagen and calcium binding EGF domains 1 [Source:NCBI gene;Acc:100510995]
dss_12720	1	163356187	163356550	364	sqm_614-dss_12720-mk_46202	24.1281	IGDCC4	immunoglobulin superfamily DCC subclass member 4 [Source:NCBI gene;Acc:100513900]
mk_46378	1	163756001	163756500	500	sqm_615-dss_12770-mk_46378	32.7869	DENND4A	DENN domain containing 4A [Source:NCBI gene;Acc:100157295]
dss_12907	1	164783481	164783908	428	sqm_621-dss_12907-mk_47078	17.6799	ENSSSCG00000050768	No description
dss_13160	1	166930639	166930911	273	sqm_625-dss_13160-mk_48166	30.593	ENSSSCG00000040442	No description
dss_13466	1	169667067	169667278	212	sqm_638-dss_13466-mk_49414	31.0632	ENSSSCG00000049765	No description
mk_49503	1	170179501	170180000	500	sqm_639-dss_13494-mk_49503	-34.251
dss_13667	1	175427641	175428040	400	sqm_650-dss_13667-mk_49721	34.4387	FANCM	FA complementation group M [Source:NCBI gene;Acc:100155917]
dss_13887	1	180449863	180450190	328	sqm_661-dss_13887-mk_50168	-27.5113
dss_14059	1	183158355	183158552	198	sqm_665-dss_14059-mk_50667	-38.648
dss_14176	1	184581840	184581971	132	sqm_671-dss_14176-mk_51044	16.3097
dss_14504	1	189803976	189804315	340	sqm_678-dss_14504-mk_51942	22.2762	MNAT1	MNAT1 component of CDK activating kinase [Source:NCBI gene;Acc:100310799]
dss_14942	1	197588651	197588916	266	sqm_698-dss_14942-mk_52936	27.2072
dss_15065	1	201496154	201496565	412	sqm_703-dss_15065-mk_53198	24.7316	ENSSSCG00000043817	No description
dss_15318	1	206029237	206029416	180	sqm_714-dss_15318-mk_53760	-22.5201	BNC2	basonuclin 2 [Source:NCBI gene;Acc:100513064]
dss_15613	1	212005358	212005587	230	sqm_722-dss_15613-mk_54248	26.7617
dss_15654	1	214145164	214145381	218	sqm_723-dss_15654-mk_54297	30.9907
dss_15714	1	215397850	215398059	210	sqm_726-dss_15714-mk_54363	-38.2709	KDM4C	lysine demethylase 4C [Source:NCBI gene;Acc:100622077]
dss_16234	1	223693557	223693775	219	sqm_746-dss_16234-mk_55554	-27.1494
dss_16714	1	234344253	234344751	499	sqm_762-dss_16714-mk_56453	-28.0357	TLE1	transducin-like enhancer protein 1 [Source:NCBI gene;Acc:100524475]
dss_16769	1	235466997	235467464	468	sqm_764-dss_16769-mk_56536	-31.9097	ENSSSCG00000049366	No description
dss_16936	1	236845139	236845391	253	sqm_773-dss_16936-mk_57273	-29.0719	RECK	reversion inducing cysteine rich protein with kazal motifs [Source:NCBI gene;Acc:100519638]
mk_57636	1	237479001	237479500	500	sqm_777-dss_17043-mk_57636	29.2899
dss_17195	1	238559409	238559870	462	sqm_788-dss_17195-mk_58389	-23.6444	ENSSSCG00000047732	No description
dss_17289	1	239251366	239251592	227	sqm_793-dss_17289-mk_58880	24.2865	CCDC180	coiled-coil domain containing 180 [Source:NCBI gene;Acc:100154652]
mk_60031	1	241925751	241926250	500	sqm_806-dss_17598-mk_60031	58.9476	INVS	inversin [Source:NCBI gene;Acc:100155489]
dss_17802	1	246651720	246652101	382	sqm_811-dss_17802-mk_60439	33.8489	SLC44A1	solute carrier family 44 member 1 [Source:NCBI gene;Acc:100152140]
mk_61214	1	249661001	249661500	500	sqm_814-dss_18033-mk_61214	-30.474
dss_18239	1	251155156	251155625	470	sqm_820-dss_18239-mk_61964	-17.366	PALM2AKAP2	Sus scrofa PALM2-AKAP2 fusion (PALM2AKAP2), transcript variant 1, mRNA. [Source:RefSeq mRNA;Acc:NM_001370837]
dss_18280	1	251871106	251871270	165	sqm_823-dss_18280-mk_62076	-33.0397	LPAR1	lysophosphatidic acid receptor 1 [Source:NCBI gene;Acc:100512581]
dss_18521	1	253842618	253842847	230	sqm_838-dss_18521-mk_63016	-29.8925	FKBP15	FKBP prolyl isomerase 15 [Source:NCBI gene;Acc:100517260]
dss_18612	1	254334439	254334880	442	sqm_843-dss_18612-mk_63635	28.3
dss_18843	1	255768848	255769165	318	sqm_856-dss_18843-mk_65223	-25.1872
dss_19028	1	257608312	257608692	381	sqm_867-dss_19028-mk_65606	-22.1053	ASTN2	astrotactin 2 [Source:NCBI gene;Acc:100523883]
mk_65618	1	257682501	257683000	500	sqm_868-dss_19037-mk_65618	-34.5879	ASTN2	astrotactin 2 [Source:NCBI gene;Acc:100523883]
dss_19163	1	260298924	260299364	441	sqm_873-dss_19163-mk_65928	-23.2284
dss_19188	1	260487902	260488240	339	sqm_874-dss_19188-mk_66048	24.0874	CDK5RAP2	CDK5 regulatory subunit associated protein 2 [Source:NCBI gene;Acc:100737979]
dss_19507	1	263753884	263754181	298	sqm_891-dss_19507-mk_67560	24.3387	PDCL	phosducin like [Source:NCBI gene;Acc:100153625]
mk_68071	1	264366251	264366750	500	sqm_898-dss_19616-mk_68071	-35.0601	DENND1A	DENN domain containing 1A [Source:NCBI gene;Acc:102166001]
dss_19697	1	265047432	265047644	213	sqm_904-dss_19697-mk_68473	-27.3573
dss_19715	1	265122905	265123268	364	sqm_907-dss_19715-mk_68648	26.1143	NEK6	NIMA related kinase 6 [Source:NCBI gene;Acc:100514624]
mk_68934	1	265274251	265274750	500	sqm_911-dss_19760-mk_68934	25.2916	ADGRD2	adhesion G protein-coupled receptor D2 [Source:NCBI gene;Acc:100514818]
dss_19775	1	265311269	265311620	352	sqm_914-dss_19775-mk_69029	15.7697	NR5A1	nuclear receptor subfamily 5 group A member 1 [Source:NCBI gene;Acc:397368]
mk_69550	1	266079251	266079750	500	sqm_922-dss_19899-mk_69550	31.0953
dss_19955	1	266333006	266333389	384	sqm_927-dss_19955-mk_69792	-26.4224	MAPKAP1	MAPK associated protein 1 [Source:NCBI gene;Acc:100622774]
mk_70964	1	267458001	267458500	500	sqm_946-dss_20180-mk_70964	-27.7055	ZBTB34	zinc finger and BTB domain containing 34 [Source:NCBI gene;Acc:100628020]
mk_72482	1	268203501	268204000	500	sqm_964-dss_20401-mk_72482	30.2007	STXBP1	syntaxin binding protein 1 [Source:NCBI gene;Acc:100517927]
dss_20410	1	268253535	268253925	391	sqm_967-dss_20410-mk_72592	20.1824	SH2D3C	SH2 domain containing 3C [Source:NCBI gene;Acc:100151897]
dss_20452	1	268439786	268440193	408	sqm_968-dss_20452-mk_73058	18.726	ENSSSCG00000022295	chromosome 1 C9orf16 homolog [Source:NCBI gene;Acc:100152322]
dss_20484	1	268576203	268576661	459	sqm_973-dss_20484-mk_73369	-20.6293	ENSSSCG00000022295	chromosome 1 C9orf16 homolog [Source:NCBI gene;Acc:100152322]
mk_74235	1	268954751	268955250	500	sqm_984-dss_20588-mk_74235	27.9308	SPTAN1	spectrin alpha, non-erythrocytic 1 [Source:NCBI gene;Acc:100049693]
dss_20716	1	269328904	269329219	316	sqm_995-dss_20716-mk_75153	-18.7901	SH3GLB2	SH3 domain containing GRB2 like, endophilin B2 [Source:NCBI gene;Acc:100156344]
dss_20751	1	269390525	269390756	232	sqm_997-dss_20751-mk_75351	-19.597	CRAT	carnitine O-acetyltransferase [Source:NCBI gene;Acc:100127351]
dss_20878	1	269956525	269956793	269	sqm_999-dss_20878-mk_76548	18.5932
dss_21051	1	270437313	270437588	276	sqm_1012-dss_21051-mk_77417	-18.2445	HMCN2	hemicentin 2 [Source:NCBI gene;Acc:100623602]
dss_21140	1	270685598	270686002	405	sqm_1017-dss_21140-mk_78018	-17.862	FUBP3	far upstream element binding protein 3 [Source:NCBI gene;Acc:100524188]
dss_21217	1	270934048	270934465	418	sqm_1021-dss_21217-mk_78461	-18.8632	FIBCD1	fibrinogen C domain containing 1 [Source:NCBI gene;Acc:100523302]
dss_21225	1	270962852	270963020	169	sqm_1022-dss_21225-mk_78534	-12.6453
mk_79035	1	271180001	271180500	500	sqm_1031-dss_21314-mk_79035	25.6727	NUP214	nucleoporin 214 [Source:NCBI gene;Acc:100155564]
dss_21340	1	271235763	271236153	391	sqm_1034-dss_21340-mk_79165	-32.8499
dss_21400	1	271372057	271372345	289	sqm_1039-dss_21400-mk_79446	-24.4323	PRRC2B	proline rich coiled-coil 2B [Source:NCBI gene;Acc:100511912]
dss_21481	1	271504572	271504795	224	sqm_1045-dss_21481-mk_79828	-22.5604	RAPGEF1	Rap guanine nucleotide exchange factor 1 [Source:NCBI gene;Acc:100511735]
dss_21557	1	271613193	271613561	369	sqm_1049-dss_21557-mk_80165	-21.0529
dss_21573	1	271659836	271660210	375	sqm_1051-dss_21573-mk_80272	-23.1172
dss_21668	1	271848637	271848922	286	sqm_1053-dss_21668-mk_80691	-18.1962	MED27	mediator complex subunit 27 [Source:NCBI gene;Acc:414430]
dss_21697	1	271899148	271899280	133	sqm_1056-dss_21697-mk_80818	-16.9898	MED27	mediator complex subunit 27 [Source:NCBI gene;Acc:414430]
mk_80833	1	271904501	271905000	500	sqm_1057-dss_21702-mk_80833	-27.3624	MED27	mediator complex subunit 27 [Source:NCBI gene;Acc:414430]
mk_81281	1	272126001	272126500	500	sqm_1063-dss_21785-mk_81281	-26.8817	SETX	senataxin [Source:NCBI gene;Acc:100511239]
mk_82583	1	272617501	272618000	500	sqm_1074-dss_22001-mk_82583	-25.0143	AK8	adenylate kinase 8 [Source:NCBI gene;Acc:102167403]
dss_22059	1	272760322	272760640	319	sqm_1081-dss_22059-mk_82984	-21.6006	ENSSSCG00000032110	general transcription factor IIIC subunit 5 [Source:NCBI gene;Acc:102157976]
mk_83028	1	272777501	272778000	500	sqm_1082-dss_22068-mk_83028	-28.65	ENSSSCG00000005738	ral guanine nucleotide dissociation stimulator [Source:NCBI gene;Acc:100513970]
dss_22328	1	273370320	273370801	482	sqm_1102-dss_22328-mk_84888	22.7756	VAV2	vav guanine nucleotide exchange factor 2 [Source:NCBI gene;Acc:100151931]
mk_85034	1	273408501	273409000	500	sqm_1107-dss_22359-mk_85034	-26.6607	VAV2	vav guanine nucleotide exchange factor 2 [Source:NCBI gene;Acc:100151931]
dss_22366	1	273412059	273412548	490	sqm_1109-dss_22366-mk_85047	-20.9847	VAV2	vav guanine nucleotide exchange factor 2 [Source:NCBI gene;Acc:100151931]
dss_22374	1	273422514	273422826	313	sqm_1110-dss_22374-mk_85077	20.1412	VAV2	vav guanine nucleotide exchange factor 2 [Source:NCBI gene;Acc:100151931]
dss_22382	1	273433305	273433634	330	sqm_1111-dss_22382-mk_85118	-16.6721	VAV2	vav guanine nucleotide exchange factor 2 [Source:NCBI gene;Acc:100151931]
dss_22417	1	273506572	273507018	447	sqm_1116-dss_22417-mk_85378	20.4763	BRD3	bromodomain containing 3 [Source:HGNC Symbol;Acc:HGNC:1104]
dss_22953	2	331062	331526	465	sqm_1159-dss_22953-mk_574402	-25.4535	LMNTD2	lamin tail domain containing 2 [Source:NCBI gene;Acc:100514751]
dss_22966	2	350400	350741	342	sqm_1161-dss_22966-mk_574466	-24.1563	PHRF1	PHD and ring finger domains 1 [Source:NCBI gene;Acc:100512701]
dss_23006	2	423388	423874	487	sqm_1168-dss_23006-mk_574724	17.7514	DEAF1	DEAF1 transcription factor [Source:NCBI gene;Acc:100512152]
dss_23098	2	592214	592500	287	sqm_1181-dss_23098-mk_575347	-22.4807	AP2A2	adaptor related protein complex 2 subunit alpha 2 [Source:NCBI gene;Acc:100513262]
dss_23165	2	686371	686760	390	sqm_1190-dss_23165-mk_575645	-29.0438
mk_576583	2	965751	966250	500	sqm_1209-dss_23336-mk_576583	-37.6065	MOB2	MOB kinase activator 2 [Source:NCBI gene;Acc:110259212]
mk_576583	2	965751	966250	500	sqm_1210-dss_23336-mk_576583	-37.6065	MOB2	MOB kinase activator 2 [Source:NCBI gene;Acc:110259212]
mk_579018	2	1683501	1684000	500	sqm_1253-dss_23713-mk_579018	-27.4628	KCNQ1	potassium voltage-gated channel subfamily Q member 1 [Source:NCBI gene;Acc:397326]
mk_579126	2	1718251	1718750	500	sqm_1256-dss_23742-mk_579126	-28.4024	KCNQ1	potassium voltage-gated channel subfamily Q member 1 [Source:NCBI gene;Acc:397326]
dss_23794	2	1815445	1815620	176	sqm_1260-dss_23794-mk_579404	-18.3074	KCNQ1	potassium voltage-gated channel subfamily Q member 1 [Source:NCBI gene;Acc:397326]
dss_23799	2	1817961	1818391	431	sqm_1261-dss_23799-mk_579416	-24.5975	KCNQ1	potassium voltage-gated channel subfamily Q member 1 [Source:NCBI gene;Acc:397326]
dss_23861	2	1887561	1887815	255	sqm_1263-dss_23861-mk_579670	21.2027	KCNQ1	potassium voltage-gated channel subfamily Q member 1 [Source:NCBI gene;Acc:397326]
dss_23924	2	1984461	1984686	226	sqm_1269-dss_23924-mk_579967	-18.2035	KCNQ1	potassium voltage-gated channel subfamily Q member 1 [Source:NCBI gene;Acc:397326]
dss_23936	2	2001239	2001561	323	sqm_1271-dss_23936-mk_580019	-14.3627
dss_23941	2	2014200	2014500	301	sqm_1273-dss_23941-mk_580058	20.8825
mk_580597	2	2168751	2169250	500	sqm_1280-dss_24030-mk_580597	31.7431	ENSSSCG00000041954	tumor necrosis factor receptor superfamily member 6-like [Source:NCBI gene;Acc:102158193]
dss_24294	2	2708131	2708592	462	sqm_1293-dss_24294-mk_582042	-17.5549	SHANK2	SH3 and multiple ankyrin repeat domains 2 [Source:NCBI gene;Acc:102160500]
dss_24355	2	2803050	2803371	322	sqm_1299-dss_24355-mk_582324	-19.5409	SHANK2	SH3 and multiple ankyrin repeat domains 2 [Source:NCBI gene;Acc:102160500]
mk_582625	2	2893001	2893500	500	sqm_1303-dss_24413-mk_582625	-26.2051	SHANK2	SH3 and multiple ankyrin repeat domains 2 [Source:NCBI gene;Acc:102160500]
dss_24539	2	3096104	3096592	489	sqm_1306-dss_24539-mk_583303	22.0518	PPFIA1	PTPRF interacting protein alpha 1 [Source:NCBI gene;Acc:100738060]
mk_583799	2	3252251	3252750	500	sqm_1313-dss_24635-mk_583799	-30.8845	ANO1	anoctamin 1 [Source:NCBI gene;Acc:100738137]
dss_24941	2	4197856	4198185	330	sqm_1334-dss_24941-mk_586126	20.0754	ENSSSCG00000012879	No description
mk_586640	2	4394751	4395250	500	sqm_1343-dss_25028-mk_586640	-37.7775	PPP6R3	protein phosphatase 6 regulatory subunit 3 [Source:NCBI gene;Acc:100524129]
mk_586645	2	4397001	4397500	500	sqm_1344-dss_25029-mk_586645	-40.2011	PPP6R3	protein phosphatase 6 regulatory subunit 3 [Source:NCBI gene;Acc:100524129]
mk_586929	2	4499751	4500250	500	sqm_1346-dss_25065-mk_586929	-30.4238	PPP6R3	protein phosphatase 6 regulatory subunit 3 [Source:NCBI gene;Acc:100524129]
dss_25201	2	4811754	4812038	285	sqm_1357-dss_25201-mk_587787	24.4373	CHKA	choline kinase alpha [Source:NCBI gene;Acc:100524478]
dss_25486	2	5731028	5731472	445	sqm_1379-dss_25486-mk_589846	21.0079	SPTBN2	spectrin beta, non-erythrocytic 2 [Source:NCBI gene;Acc:110259235]
dss_25551	2	5930549	5930883	335	sqm_1385-dss_25551-mk_590206	-18.7085	DPP3	dipeptidyl peptidase 3 [Source:NCBI gene;Acc:100519350]
mk_591010	2	6280751	6281250	500	sqm_1393-dss_25671-mk_591010	-25.0071	SF3B2	splicing factor 3b subunit 2 [Source:NCBI gene;Acc:100522004]
dss_25709	2	6365942	6366428	487	sqm_1398-dss_25709-mk_591244	-19.5179	SART1	spliceosome associated factor 1, recruiter of U4/U6.U5 tri-snRNP [Source:NCBI gene;Acc:100524846]
dss_25766	2	6564683	6565082	400	sqm_1404-dss_25766-mk_591722	-24.2961	KAT5	lysine acetyltransferase 5 [Source:NCBI gene;Acc:100511913]
dss_25955	2	7147386	7147796	411	sqm_1413-dss_25955-mk_592937	-22.0858	SNX15	sorting nexin 15 [Source:NCBI gene;Acc:100515425]
dss_26043	2	7403413	7403623	211	sqm_1417-dss_26043-mk_593461	17.8915	PYGM	glycogen phosphorylase, muscle associated [Source:NCBI gene;Acc:733659]
mk_595280	2	8229251	8229750	500	sqm_1438-dss_26300-mk_595280	-26.2761	SPINDOC	spindlin interactor and repressor of chromatin binding [Source:NCBI gene;Acc:100511001]
dss_26331	2	8373100	8373308	209	sqm_1439-dss_26331-mk_595443	-24.0144	ATL3	atlastin GTPase 3 [Source:NCBI gene;Acc:100512265]
dss_26440	2	9074076	9074488	413	sqm_1448-dss_26440-mk_596265	13.5874	UBXN1	UBX domain protein 1 [Source:NCBI gene;Acc:100621165]
dss_26530	2	9440275	9440700	426	sqm_1454-dss_26530-mk_596980	19.1796	INCENP	inner centromere protein [Source:NCBI gene;Acc:100516847]
dss_26583	2	9758199	9758513	315	sqm_1458-dss_26583-mk_597511	24.0367	ENSSSCG00000027538	transmembrane protein 258 [Source:NCBI gene;Acc:100517573]
dss_26615	2	9820607	9821053	447	sqm_1463-dss_26615-mk_597700	-20.2631	DAGLA	diacylglycerol lipase alpha [Source:NCBI gene;Acc:100520824]
dss_26625	2	9847946	9848409	464	sqm_1465-dss_26625-mk_597784	-23.5654	DAGLA	diacylglycerol lipase alpha [Source:NCBI gene;Acc:100520824]
dss_26729	2	10254075	10254550	476	sqm_1470-dss_26729-mk_598573	-22.4626	PGA5	pepsinogen 5, group I (pepsinogen A) [Source:NCBI gene;Acc:396892]
dss_26810	2	10730844	10731172	329	sqm_1474-dss_26810-mk_598875	-38.336
dss_26946	2	12131985	12132182	198	sqm_1481-dss_26946-mk_599498	-24.4797
dss_27032	2	13247079	13247441	363	sqm_1483-dss_27032-mk_599840	18.6474	MED19	mediator complex subunit 19 [Source:NCBI gene;Acc:100520359]
dss_27043	2	13289878	13290126	249	sqm_1485-dss_27043-mk_599897	-21.7682	CLP1	cleavage factor polyribonucleotide kinase subunit 1 [Source:NCBI gene;Acc:100520541]
dss_27152	2	14634747	14635089	343	sqm_1490-dss_27152-mk_600421	-36.504	PTPRJ	protein tyrosine phosphatase receptor type J [Source:NCBI gene;Acc:100524973]
dss_27768	2	18214795	18214936	142	sqm_1515-dss_27768-mk_604781	14.8896	ACCS	1-aminocyclopropane-1-carboxylate synthase homolog (inactive) [Source:NCBI gene;Acc:106504160]
dss_28052	2	23348678	23348969	292	sqm_1523-dss_28052-mk_605423	-33.5519
dss_28072	2	23774806	23775004	199	sqm_1525-dss_28072-mk_605436	30.3845
dss_28193	2	24990429	24990671	243	sqm_1529-dss_28193-mk_605842	-24.5539	LDLRAD3	low density lipoprotein receptor class A domain containing 3 [Source:NCBI gene;Acc:100511916]
dss_28314	2	25936086	25936381	296	sqm_1534-dss_28314-mk_606392	-25.2848
dss_28585	2	27671552	27671924	373	sqm_1550-dss_28585-mk_607719	-26.8512	HIPK3	homeodomain interacting protein kinase 3 [Source:NCBI gene;Acc:100515770]
dss_28751	2	30286781	30287152	372	sqm_1564-dss_28751-mk_608414	-34.7173	MPPED2	metallophosphoesterase domain containing 2 [Source:NCBI gene;Acc:100515427]
dss_28936	2	35463825	35464216	392	sqm_1568-dss_28936-mk_608739	-21.5496	LUZP2	leucine zipper protein 2 [Source:NCBI gene;Acc:100520176]
dss_29152	2	39289230	39289714	485	sqm_1575-dss_29152-mk_609094	-29.2138	NAV2	neuron navigator 2 [Source:NCBI gene;Acc:100521067]
dss_29185	2	39437476	39437971	496	sqm_1579-dss_29185-mk_609220	-18.3859	NAV2	neuron navigator 2 [Source:NCBI gene;Acc:100521067]
mk_611080	2	43380751	43381250	500	sqm_1590-dss_29570-mk_611080	26.9365	ENSSSCG00000044508	No description
dss_30097	2	48762374	48762648	275	sqm_1606-dss_30097-mk_612728	-22.8315	MRVI1	murine retrovirus integration site 1 homolog [Source:NCBI gene;Acc:100739522]
dss_30483	2	57728983	57729304	322	sqm_1613-dss_30483-mk_613930	-25.9602	BTNL9	butyrophilin like 9 [Source:NCBI gene;Acc:100627581]
dss_30589	2	58712342	58712528	187	sqm_1617-dss_30589-mk_614447	-21.7282	MEF2B	myocyte enhancer factor 2B [Source:NCBI gene;Acc:733675]
dss_30672	2	59103547	59104020	474	sqm_1621-dss_30672-mk_614972	-27.1016	CRTC1	CREB regulated transcription coactivator 1 [Source:NCBI gene;Acc:100523662]
dss_30690	2	59224982	59225354	373	sqm_1622-dss_30690-mk_615130	-16.8226	TMEM59L	transmembrane protein 59 like [Source:NCBI gene;Acc:100511310]
dss_30700	2	59296966	59297349	384	sqm_1623-dss_30700-mk_615220	-43.8836	ELL	elongation factor for RNA polymerase II [Source:NCBI gene;Acc:102162997]
dss_30739	2	59510303	59510629	327	sqm_1624-dss_30739-mk_615495	20.0754	LSM4	LSM4 homolog, U6 small nuclear RNA and mRNA degradation associated [Source:NCBI gene;Acc:110259317]
dss_30760	2	59611769	59612192	424	sqm_1626-dss_30760-mk_615669	21.1752	MPV17L2	MPV17 mitochondrial inner membrane protein like 2 [Source:NCBI gene;Acc:100519592]
dss_30788	2	59744861	59745257	397	sqm_1627-dss_30788-mk_615870	-20.0772
dss_31249	2	65011172	65011371	200	sqm_1645-dss_31249-mk_618552	17.0728	ADGRL1	adhesion G protein-coupled receptor L1 [Source:NCBI gene;Acc:100514215]
dss_31767	2	69713877	69714115	239	sqm_1662-dss_31767-mk_621783	-25.6112	YIPF2	Yip1 domain family member 2 [Source:NCBI gene;Acc:100521840]
dss_31820	2	69928299	69928614	316	sqm_1667-dss_31820-mk_622055	-18.6187	DOCK6	dedicator of cytokinesis 6 [Source:NCBI gene;Acc:110259344]
dss_31826	2	69944444	69944783	340	sqm_1668-dss_31826-mk_622081	-32.7066	DOCK6	dedicator of cytokinesis 6 [Source:NCBI gene;Acc:110259344]
dss_31949	2	70884643	70885068	426	sqm_1680-dss_31949-mk_622773	15.1339	RAB11B	RAB11B, member RAS oncogene family [Source:NCBI gene;Acc:100513782]
dss_32147	2	71763783	71763997	215	sqm_1689-dss_32147-mk_623928	26.671
dss_32473	2	73822148	73822589	442	sqm_1698-dss_32473-mk_626110	-25.6622	KDM4B	lysine demethylase 4B [Source:NCBI gene;Acc:100738761]
dss_32483	2	73867811	73868285	475	sqm_1700-dss_32483-mk_626218	29.3505	KDM4B	lysine demethylase 4B [Source:NCBI gene;Acc:100738761]
dss_32520	2	74053158	74053519	362	sqm_1704-dss_32520-mk_626511	-38.0026
dss_32527	2	74143335	74143664	330	sqm_1705-dss_32527-mk_626588	-30.0211	DPP9	dipeptidyl peptidase 9 [Source:NCBI gene;Acc:100621098]
dss_32542	2	74180892	74181181	290	sqm_1708-dss_32542-mk_626679	-18.7577
dss_32641	2	74694509	74694803	295	sqm_1715-dss_32641-mk_627447	-19.2548	ZBTB7A	zinc finger and BTB domain containing 7A [Source:NCBI gene;Acc:100625057]
mk_628176	2	75202751	75203250	500	sqm_1722-dss_32738-mk_628176	28.0993	NFIC	nuclear factor I C [Source:NCBI gene;Acc:100737330]
dss_32777	2	75380912	75381140	229	sqm_1727-dss_32777-mk_628412	-16.3617	NCLN	nicalin [Source:NCBI gene;Acc:100518176]
dss_32979	2	76484298	76484443	146	sqm_1746-dss_32979-mk_629856	20.3567	MOB3A	MOB kinase activator 3A [Source:NCBI gene;Acc:110259373]
dss_33090	2	76995343	76995766	424	sqm_1754-dss_33090-mk_630711	25.4467	PCSK4	proprotein convertase subtilisin/kexin type 4 [Source:NCBI gene;Acc:100626523]
mk_630915	2	77094751	77095250	500	sqm_1757-dss_33111-mk_630915	28.526	DAZAP1	cold inducible RNA binding protein [Source:NCBI gene;Acc:100522851]
dss_33114	2	77105867	77106199	333	sqm_1758-dss_33114-mk_630953	-21.3414	DAZAP1	cold inducible RNA binding protein [Source:NCBI gene;Acc:100522851]
dss_33153	2	77270043	77270409	367	sqm_1760-dss_33153-mk_631293	23.615
dss_33167	2	77311177	77311594	418	sqm_1762-dss_33167-mk_631373	24.1305	SBNO2	strawberry notch homolog 2 [Source:NCBI gene;Acc:100623993]
mk_631439	2	77342501	77343000	500	sqm_1763-dss_33173-mk_631439	26.2241	ARHGAP45	Rho GTPase activating protein 45 [Source:NCBI gene;Acc:100623239]
dss_33371	2	78260888	78261048	161	sqm_1777-dss_33371-mk_632788	-23.8025
dss_33396	2	78464060	78464547	488	sqm_1779-dss_33396-mk_632872	23.6323	RASGEF1C	RasGEF domain family member 1C [Source:NCBI gene;Acc:100518360]
dss_33400	2	78488990	78489396	407	sqm_1781-dss_33400-mk_632891	19.1777	RASGEF1C	RasGEF domain family member 1C [Source:NCBI gene;Acc:100518360]
dss_33452	2	78831490	78831618	129	sqm_1784-dss_33452-mk_633220	-19.8718	MAML1	mastermind like transcriptional coactivator 1 [Source:NCBI gene;Acc:100520231]
dss_33495	2	79102109	79102584	476	sqm_1787-dss_33495-mk_633393	-20.8291
dss_33517	2	79216937	79217156	220	sqm_1789-dss_33517-mk_633533	-20.4484	ADAMTS2	ADAM metallopeptidase with thrombospondin type 1 motif 2 [Source:NCBI gene;Acc:100521434]
dss_33553	2	79356507	79356713	207	sqm_1790-dss_33553-mk_633729	21.7592	ADAMTS2	ADAM metallopeptidase with thrombospondin type 1 motif 2 [Source:NCBI gene;Acc:100521434]
dss_33600	2	79547100	79547346	247	sqm_1794-dss_33600-mk_633919	-23.5709	ZNF454	zinc finger protein 454 [Source:NCBI gene;Acc:100620238]
dss_33670	2	80170241	80170502	262	sqm_1796-dss_33670-mk_634319	31.7522	PHYKPL	5-phosphohydroxy-L-lysine phospho-lyase [Source:NCBI gene;Acc:100521952]
dss_33672	2	80187818	80188155	338	sqm_1797-dss_33672-mk_634336	22.6789	PHYKPL	5-phosphohydroxy-L-lysine phospho-lyase [Source:NCBI gene;Acc:100521952]
mk_635462	2	81351751	81352250	500	sqm_1808-dss_33865-mk_635462	-42.5577	CDHR2	cadherin related family member 2 [Source:NCBI gene;Acc:100525685]
dss_33894	2	81529256	81529524	269	sqm_1811-dss_33894-mk_635589	-21.1183	KIAA1191	KIAA1191 ortholog [Source:NCBI gene;Acc:100524242]
dss_33903	2	81623677	81624080	404	sqm_1813-dss_33903-mk_635633	27.2861	ENSSSCG00000051369	No description
dss_34172	2	84163135	84163393	259	sqm_1824-dss_34172-mk_636796	-25.0128	ANKRD31	ankyrin repeat domain 31 [Source:NCBI gene;Acc:100627989]
dss_34201	2	84450191	84450353	163	sqm_1827-dss_34201-mk_636836	-21.2591	CERT1	ceramide transporter 1 [Source:NCBI gene;Acc:100518474]
dss_34565	2	88082541	88082716	176	sqm_1843-dss_34565-mk_638194	-46.8905	JMY	junction mediating and regulatory protein, p53 cofactor [Source:NCBI gene;Acc:100510894]
dss_34746	2	89725676	89726106	431	sqm_1850-dss_34746-mk_638751	-33.2552	RASGRF2	Ras protein specific guanine nucleotide releasing factor 2 [Source:NCBI gene;Acc:100515363]
dss_34860	2	91572223	91572440	218	sqm_1856-dss_34860-mk_638935	25.2858	VCAN	X-ray repair cross complementing 4 [Source:NCBI gene;Acc:100514895]
dss_35079	2	97737521	97737723	203	sqm_1870-dss_35079-mk_639295	-25.7619	ADGRV1	adhesion G protein-coupled receptor V1 [Source:NCBI gene;Acc:100519889]
mk_640585	2	116560751	116561250	500	sqm_1888-dss_35829-mk_640585	25.4902	MCC	MCC regulator of WNT signaling pathway [Source:NCBI gene;Acc:100515712]
mk_641779	2	126679501	126680000	500	sqm_1907-dss_36389-mk_641779	-25.7545	PRDM6	PR/SET domain 6 [Source:NCBI gene;Acc:100524509]
dss_36733	2	130995511	130995702	192	sqm_1922-dss_36733-mk_642567	-45.9179
dss_36900	2	133603870	133604334	465	sqm_1930-dss_36900-mk_642896	-24.8221	LYRM7	LYR motif containing 7 [Source:NCBI gene;Acc:100519080]
mk_643325	2	134569501	134570000	500	sqm_1938-dss_37028-mk_643325	28.2178	P4HA2	prolyl 4-hydroxylase subunit alpha 2 [Source:NCBI gene;Acc:100623801]
dss_37082	2	135084495	135084910	416	sqm_1941-dss_37082-mk_643591	-24.5167	SEPTIN8	septin 8 [Source:NCBI gene;Acc:100523954]
dss_37155	2	135641994	135642384	391	sqm_1944-dss_37155-mk_644054	-22.3705	FSTL4	follistatin like 4 [Source:NCBI gene;Acc:100525565]
dss_37257	2	136163360	136163641	282	sqm_1950-dss_37257-mk_644435	30.1466	ENSSSCG00000051199	No description
dss_37296	2	136311550	136311847	298	sqm_1952-dss_37296-mk_644609	-21.8893	VDAC1	voltage dependent anion channel 1 [Source:NCBI gene;Acc:397010]
dss_37622	2	137548449	137548827	379	sqm_1970-dss_37622-mk_646265	-20.5748	MACROH2A1	H2A histone family, member Y [Source:NCBI gene;Acc:100512769]
dss_37667	2	137689007	137689264	258	sqm_1974-dss_37667-mk_646459	19.5852	ENSSSCG00000041215	No description
dss_37667	2	137689007	137689264	258	sqm_1973-dss_37667-mk_646459	19.5852	ENSSSCG00000041215	No description
mk_647225	2	138208001	138208500	500	sqm_1983-dss_37816-mk_647225	-25.0803	TGFBI	transforming growth factor beta induced [Source:NCBI gene;Acc:100519300]
dss_37970	2	139298437	139298663	227	sqm_1990-dss_37970-mk_647815	33.6009	SPOCK1	SPARC (osteonectin), cwcv and kazal like domains proteoglycan 1 [Source:NCBI gene;Acc:100620623]
dss_37982	2	139404556	139404927	372	sqm_1991-dss_37982-mk_647891	-26.6944	SPOCK1	SPARC (osteonectin), cwcv and kazal like domains proteoglycan 1 [Source:NCBI gene;Acc:100620623]
dss_38072	2	139876606	139876817	212	sqm_1996-dss_38072-mk_648219	-31.799	KLHL3	kelch like family member 3 [Source:NCBI gene;Acc:100519539]
mk_648814	2	140726001	140726500	500	sqm_2006-dss_38211-mk_648814	-29.8851	CTNNA1	catenin alpha 1 [Source:NCBI gene;Acc:100523778]
mk_648969	2	140867751	140868250	500	sqm_2008-dss_38241-mk_648969	-31.6977	CTNNA1	catenin alpha 1 [Source:NCBI gene;Acc:100523778]
dss_38466	2	141717848	141718337	490	sqm_2022-dss_38466-mk_650484	19.6933	NRG2	neuregulin 2 [Source:NCBI gene;Acc:100625643]
mk_651090	2	141999501	142000000	500	sqm_2033-dss_38576-mk_651090	-30.9503	ENSSSCG00000014361	cysteine rich transmembrane module containing 1 [Source:NCBI gene;Acc:100521956]
dss_38664	2	142641427	142641805	379	sqm_2041-dss_38664-mk_651767	17.2196	ENSSSCG00000029281	protocadherin alpha-C2 [Source:NCBI gene;Acc:100621701]
mk_652177	2	143141751	143142250	500	sqm_2048-dss_38724-mk_652177	-33.6882	PCDHGA4	protocadherin gamma-B2-like [Source:NCBI gene;Acc:100516485]
mk_652411	2	143237501	143238000	500	sqm_2052-dss_38770-mk_652411	30.6883	DIAPH1	diaphanous related formin 1 [Source:NCBI gene;Acc:100511072]
dss_38831	2	143404963	143405210	248	sqm_2055-dss_38831-mk_652877	-21.0352
dss_38922	2	143610016	143610236	221	sqm_2063-dss_38922-mk_653472	16.7403	GNPDA1	glucosamine-6-phosphate deaminase 1 [Source:NCBI gene;Acc:100512094]
dss_38927	2	143619543	143620027	485	sqm_2064-dss_38927-mk_653501	-21.3993
dss_38975	2	143779320	143779693	374	sqm_2066-dss_38975-mk_653844	-23.0548
dss_39268	2	144732287	144732694	408	sqm_2078-dss_39268-mk_655443	-28.3412	ARHGAP26	Rho GTPase activating protein 26 [Source:NCBI gene;Acc:100520606]
dss_39708	2	148337782	148338209	428	sqm_2094-dss_39708-mk_656874	23.5886	PPP2R2B	protein phosphatase 2 regulatory subunit Bbeta [Source:NCBI gene;Acc:397089]
dss_39723	2	148493852	148494338	487	sqm_2095-dss_39723-mk_656925	19.7898
mk_657127	2	148756751	148757250	500	sqm_2097-dss_39767-mk_657127	28.8645	DPYSL3	dihydropyrimidinase like 3 [Source:NCBI gene;Acc:100525453]
mk_657187	2	148884001	148884500	500	sqm_2102-dss_39786-mk_657187	-31.3131	JAKMIP2	janus kinase and microtubule interacting protein 2 [Source:NCBI gene;Acc:100511808]
dss_39905	2	149599136	149599619	484	sqm_2107-dss_39905-mk_657545	-34.5975	ENSSSCG00000029257	acrosin inhibitor [Source:NCBI gene;Acc:396905]
dss_39957	2	149744302	149744624	323	sqm_2114-dss_39957-mk_657846	-24.9366	HTR4	5-hydroxytryptamine receptor 4 [Source:NCBI gene;Acc:397431]
dss_39963	2	149748720	149749217	498	sqm_2115-dss_39963-mk_657854	-22.4541	HTR4	5-hydroxytryptamine receptor 4 [Source:NCBI gene;Acc:397431]
mk_658313	2	150062251	150062750	500	sqm_2122-dss_40081-mk_658313	-32.8854
dss_40160	2	150327637	150328072	436	sqm_2131-dss_40160-mk_658880	-22.4999	ABLIM3	actin binding LIM protein family member 3 [Source:NCBI gene;Acc:100515194]
mk_659303	2	150476001	150476500	500	sqm_2138-dss_40255-mk_659303	-36.7475	AFAP1L1	actin filament associated protein 1 like 1 [Source:NCBI gene;Acc:100513463]
mk_659304	2	150476251	150476750	500	sqm_2139-dss_40255-mk_659304	-40.6146	AFAP1L1	actin filament associated protein 1 like 1 [Source:NCBI gene;Acc:100513463]
mk_659982	2	150723501	150724000	500	sqm_2150-dss_40371-mk_659982	-27.2072	ARHGEF37	Rho guanine nucleotide exchange factor 37 [Source:NCBI gene;Acc:100514827]
dss_40506	2	150919477	150919845	369	sqm_2161-dss_40506-mk_660699	26.1418	PPARGC1B	PPARG coactivator 1 beta [Source:NCBI gene;Acc:100329221]
mk_660791	2	150948001	150948500	500	sqm_2163-dss_40527-mk_660791	30.2934	PDE6A	phosphodiesterase 6A [Source:NCBI gene;Acc:100515715]
dss_40626	2	151082954	151083387	434	sqm_2174-dss_40626-mk_661260	-23.5115	HMGXB3	HMG-box containing 3 [Source:NCBI gene;Acc:100516069]
mk_661324	2	151099001	151099500	500	sqm_2176-dss_40643-mk_661324	-26.3743	HMGXB3	HMG-box containing 3 [Source:NCBI gene;Acc:100516069]
dss_40660	2	151121226	151121404	179	sqm_2178-dss_40660-mk_661408	-18.6927	CSF1R	colony stimulating factor 1 receptor [Source:NCBI gene;Acc:100517086]
mk_661707	2	151202751	151203250	500	sqm_2184-dss_40719-mk_661707	32.6403	CDX1	caudal type homeobox 1 [Source:NCBI gene;Acc:100626275]
dss_40834	2	151338929	151339298	370	sqm_2198-dss_40834-mk_662229	19.5911
mk_662378	2	151376501	151377000	500	sqm_2199-dss_40860-mk_662378	26.3102	TCOF1	treacle ribosome biogenesis factor 1 [Source:NCBI gene;Acc:100516425]
mk_662378	2	151376501	151377000	500	sqm_2200-dss_40860-mk_662378	26.3102	TCOF1	treacle ribosome biogenesis factor 1 [Source:NCBI gene;Acc:100516425]
dss_40874	2	151389242	151389685	444	sqm_2201-dss_40874-mk_662429	20.1046	TCOF1	treacle ribosome biogenesis factor 1 [Source:NCBI gene;Acc:100516425]
mk_662772	2	151484751	151485250	500	sqm_2214-dss_40941-mk_662772	26.6941
dss_41010	2	151594744	151595085	342	sqm_2225-dss_41010-mk_663099	-28.0354	SYNPO	synaptopodin [Source:NCBI gene;Acc:110259543]
dss_41127	3	31171	31642	472	sqm_2237-dss_41127-mk_663654	-28.515
dss_41206	3	244472	244919	448	sqm_2246-dss_41206-mk_664153	-28.7478	ENSSSCG00000041708	No description
dss_41206	3	244472	244919	448	sqm_2245-dss_41206-mk_664152	-28.7478	ENSSSCG00000041708	No description
dss_41227	3	283147	283547	401	sqm_2251-dss_41227-mk_664289	-21.7526
dss_41326	3	444895	445011	117	sqm_2261-dss_41326-mk_664879	-15.7858	DNAAF5	dynein axonemal assembly factor 5 [Source:NCBI gene;Acc:100737767]
mk_664939	3	460751	461250	500	sqm_2265-dss_41347-mk_664939	-31.4309	DNAAF5	dynein axonemal assembly factor 5 [Source:NCBI gene;Acc:100737767]
dss_41410	3	529419	529915	497	sqm_2280-dss_41410-mk_665182	-21.0633	SUN1	Sad1 and UNC84 domain containing 1 [Source:NCBI gene;Acc:100737805]
dss_41414	3	542359	542834	476	sqm_2281-dss_41414-mk_665228	27.7354	ENSSSCG00000040103	guided entry of tail-anchored proteins factor 4 [Source:NCBI gene;Acc:100520727]
dss_41652	3	906342	906769	428	sqm_2311-dss_41652-mk_666480	-18.7808
dss_41810	3	1140519	1140868	350	sqm_2332-dss_41810-mk_667343	-27.9625	ENSSSCG00000048398	No description
dss_41819	3	1155845	1156214	370	sqm_2333-dss_41819-mk_667384	-28.4154	ENSSSCG00000048398	No description
dss_41928	3	1294560	1294878	319	sqm_2347-dss_41928-mk_667863	18.7621	MAD1L1	mitotic arrest deficient 1 like 1 [Source:NCBI gene;Acc:102157652]
mk_668063	3	1368501	1369000	500	sqm_2351-dss_41970-mk_668063	29.1003	MAD1L1	mitotic arrest deficient 1 like 1 [Source:NCBI gene;Acc:102157652]
dss_41997	3	1404304	1404474	171	sqm_2359-dss_41997-mk_668189	-17.594	MAD1L1	mitotic arrest deficient 1 like 1 [Source:NCBI gene;Acc:102157652]
dss_42019	3	1429967	1430319	353	sqm_2363-dss_42019-mk_668287	-24.7751	MAD1L1	mitotic arrest deficient 1 like 1 [Source:NCBI gene;Acc:102157652]
dss_42060	3	1477823	1478045	223	sqm_2370-dss_42060-mk_668472	-20.768	MAD1L1	mitotic arrest deficient 1 like 1 [Source:NCBI gene;Acc:102157652]
dss_42097	3	1512783	1512970	188	sqm_2374-dss_42097-mk_668580	-18.9786	MAD1L1	mitotic arrest deficient 1 like 1 [Source:NCBI gene;Acc:102157652]
dss_42245	3	1728607	1729003	397	sqm_2388-dss_42245-mk_669314	-18.407	CHST12	carbohydrate sulfotransferase 12 [Source:HGNC Symbol;Acc:HGNC:17423]
dss_42261	3	1757302	1757760	459	sqm_2391-dss_42261-mk_669413	-19.7965
mk_669693	3	1845001	1845500	500	sqm_2397-dss_42320-mk_669693	-25.5211	TTYH3	tweety family member 3 [Source:NCBI gene;Acc:100525332]
mk_670135	3	2006751	2007250	500	sqm_2403-dss_42394-mk_670135	-40.3226	GNA12	G protein subunit alpha 12 [Source:NCBI gene;Acc:100525156]
dss_42753	3	3021532	3021816	285	sqm_2427-dss_42753-mk_671695	-29.0868	SDK1	sidekick cell adhesion molecule 1 [Source:NCBI gene;Acc:100512953]
dss_42916	3	3276397	3276782	386	sqm_2443-dss_42916-mk_672507	-25.4761	SDK1	sidekick cell adhesion molecule 1 [Source:NCBI gene;Acc:100512953]
dss_43071	3	3610771	3611177	407	sqm_2454-dss_43071-mk_673387	-21.7615	FOXK1	forkhead box K1 [Source:NCBI gene;Acc:100739684]
mk_673619	3	3692001	3692500	500	sqm_2462-dss_43141-mk_673619	-34.9306	RADIL	Rap associating with DIL domain [Source:NCBI gene;Acc:100511556]
dss_43165	3	3741747	3742150	404	sqm_2463-dss_43165-mk_673749	-20.6791	ENSSSCG00000007578	monocyte to macrophage differentiation associated 2 [Source:NCBI gene;Acc:100512096]
dss_43233	3	3905998	3906436	439	sqm_2466-dss_43233-mk_674125	-20.6513	TNRC18	trinucleotide repeat containing 18 [Source:NCBI gene;Acc:100515017]
sqm_2467	3	3907087	3907511	425	sqm_2467-dss_43235-mk_674129	-28.0404	TNRC18	trinucleotide repeat containing 18 [Source:NCBI gene;Acc:100515017]
mk_674139	3	3909501	3910000	500	sqm_2468-dss_43238-mk_674139	-29.0142	TNRC18	trinucleotide repeat containing 18 [Source:NCBI gene;Acc:100515017]
mk_674188	3	3925001	3925500	500	sqm_2469-dss_43248-mk_674188	-52.7563	TNRC18	trinucleotide repeat containing 18 [Source:NCBI gene;Acc:100515017]
dss_43548	3	4848816	4849163	348	sqm_2499-dss_43548-mk_676112	-29.762	ENSSSCG00000032626	No description
dss_43571	3	4916284	4916756	473	sqm_2503-dss_43571-mk_676246	-20.9028	CYTH3	cytohesin 3 [Source:NCBI gene;Acc:110259845]
dss_43611	3	4977407	4977841	435	sqm_2507-dss_43611-mk_676430	-29.397	CYTH3	cytohesin 3 [Source:NCBI gene;Acc:110259845]
dss_43615	3	4983025	4983302	278	sqm_2508-dss_43615-mk_676448	-20.6093	CYTH3	cytohesin 3 [Source:NCBI gene;Acc:110259845]
sqm_2510	3	4998794	4999261	468	sqm_2510-dss_43629-mk_676501	-33.1354	CYTH3	cytohesin 3 [Source:NCBI gene;Acc:110259845]
dss_43722	3	5362612	5362924	313	sqm_2511-dss_43722-mk_677206	-25.6291	LMTK2	lemur tyrosine kinase 2 [Source:NCBI gene;Acc:100521078]
dss_43731	3	5379636	5379981	346	sqm_2512-dss_43731-mk_677247	21.1824	LMTK2	lemur tyrosine kinase 2 [Source:NCBI gene;Acc:100521078]
dss_43915	3	5920942	5921247	306	sqm_2528-dss_43915-mk_678393	-22.1752	TRRAP	transformation/transcription domain associated protein [Source:NCBI gene;Acc:106509633]
dss_43979	3	6048778	6049230	453	sqm_2531-dss_43979-mk_678775	-16.9968	SMURF1	SMAD specific E3 ubiquitin protein ligase 1 [Source:NCBI gene;Acc:100621443]
dss_44004	3	6112296	6112685	390	sqm_2533-dss_44004-mk_678865	-28.5148	SMURF1	SMAD specific E3 ubiquitin protein ligase 1 [Source:NCBI gene;Acc:100621443]
dss_44318	3	7395995	7396214	220	sqm_2553-dss_44318-mk_680468	-26.4284
dss_44709	3	9290280	9290542	263	sqm_2585-dss_44709-mk_683010	-22.6147	ENSSSCG00000049919	No description
dss_44964	3	9801823	9802123	301	sqm_2609-dss_44964-mk_684414	-18.8125	ALKBH4	alkB homolog 4, lysine demethylase [Source:NCBI gene;Acc:100520070]
mk_684833	3	9952501	9953000	500	sqm_2612-dss_45016-mk_684833	-30.2201
mk_686027	3	10634251	10634750	500	sqm_2621-dss_45212-mk_686027	-25.5239	NSUN5	NOP2/Sun RNA methyltransferase 5 [Source:NCBI gene;Acc:100524245]
dss_45253	3	10851719	10852010	292	sqm_2626-dss_45253-mk_686276	21.0651	BCL7B	BAF chromatin remodeling complex subunit BCL7B [Source:NCBI gene;Acc:100625962]
mk_686413	3	10949001	10949500	500	sqm_2627-dss_45268-mk_686413	31.332	VPS37D	VPS37D subunit of ESCRT-I [Source:NCBI gene;Acc:100524550]
mk_687193	3	11398751	11399250	500	sqm_2631-dss_45378-mk_687193	-35.5842
dss_45422	3	11502070	11502421	352	sqm_2633-dss_45422-mk_687426	-21.4671	ENSSSCG00000007719	CAP-Gly domain containing linker protein 2 [Source:NCBI gene;Acc:100512954]
dss_45917	3	14432699	14433016	318	sqm_2661-dss_45917-mk_689671	-24.5287	AUTS2	activator of transcription and developmental regulator AUTS2 [Source:NCBI gene;Acc:100515476]
mk_691146	3	15672251	15672750	500	sqm_2670-dss_46201-mk_691146	25.3704	ENSSSCG00000007733	tRNA-yW synthesizing protein 1 homolog (S. cerevisiae) [Source:NCBI gene;Acc:100516854]
dss_46296	3	16146667	16147118	452	sqm_2675-dss_46296-mk_691675	-30.1664	ENSSSCG00000007733	tRNA-yW synthesizing protein 1 homolog (S. cerevisiae) [Source:NCBI gene;Acc:100516854]
mk_691819	3	16286751	16287250	500	sqm_2676-dss_46319-mk_691819	-29.3676	TMEM248	transmembrane protein 248 [Source:NCBI gene;Acc:100516361]
dss_46348	3	16417312	16417620	309	sqm_2678-dss_46348-mk_691971	-27.028	TPST1	tyrosylprotein sulfotransferase 1 [Source:NCBI gene;Acc:100517581]
dss_46360	3	16488092	16488309	218	sqm_2679-dss_46360-mk_691995	-27.7343	TPST1	tyrosylprotein sulfotransferase 1 [Source:NCBI gene;Acc:100517581]
dss_46656	3	17747159	17747552	394	sqm_2705-dss_46656-mk_693923	14.8224	PRR14	proline rich 14 [Source:NCBI gene;Acc:100514519]
dss_46828	3	18321713	18322194	482	sqm_2712-dss_46828-mk_695094	-25.8044
dss_46920	3	18575995	18576463	469	sqm_2717-dss_46920-mk_695579	-24.7607	RABEP2	rabaptin, RAB GTPase binding effector protein 2 [Source:NCBI gene;Acc:100517273]
dss_47094	3	19390706	19391149	444	sqm_2731-dss_47094-mk_696823	-24.3728	GTF3C1	general transcription factor IIIC subunit 1 [Source:NCBI gene;Acc:100519247]
dss_47167	3	19656370	19656786	417	sqm_2738-dss_47167-mk_697471	25.3509	KDM8	lysine demethylase 8 [Source:NCBI gene;Acc:100519765]
dss_47414	3	21203888	21204161	274	sqm_2748-dss_47414-mk_699127	-31.5793
dss_47898	3	24024614	24024836	223	sqm_2765-dss_47898-mk_702410	-24.187	SDR42E2	short chain dehydrogenase/reductase family 42E, member 2 [Source:NCBI gene;Acc:100737047]
dss_48095	3	25953483	25953874	392	sqm_2777-dss_48095-mk_703662	-21.9889	IQCK	IQ motif containing K [Source:NCBI gene;Acc:100622841]
mk_707160	3	29065001	29065500	500	sqm_2798-dss_48654-mk_707160	27.0486	MRTFB	myocardin related transcription factor B [Source:NCBI gene;Acc:100626101]
dss_48833	3	30514069	30514410	342	sqm_2806-dss_48833-mk_707738	27.1375
dss_48927	3	30763521	30763773	253	sqm_2812-dss_48927-mk_708159	-19.1108	SNX29	sorting nexin 29 [Source:NCBI gene;Acc:100626399]
mk_708187	3	30773001	30773500	500	sqm_2813-dss_48935-mk_708187	-28.2895	SNX29	sorting nexin 29 [Source:NCBI gene;Acc:100626399]
dss_49019	3	30975770	30976215	446	sqm_2819-dss_49019-mk_708625	-19.0043	SNX29	sorting nexin 29 [Source:NCBI gene;Acc:100626399]
dss_49145	3	31429686	31430123	438	sqm_2832-dss_49145-mk_709389	-21.1796	TXNDC11	thioredoxin domain containing 11 [Source:NCBI gene;Acc:100622177]
dss_49270	3	31846626	31847103	478	sqm_2842-dss_49270-mk_710285	-24.9229
dss_49309	3	31944562	31944715	154	sqm_2844-dss_49309-mk_710530	27.2656	CLEC16A	C-type lectin domain containing 16A [Source:NCBI gene;Acc:100519828]
mk_710583	3	31960001	31960500	500	sqm_2846-dss_49318-mk_710583	-33.9743	CLEC16A	C-type lectin domain containing 16A [Source:NCBI gene;Acc:100519828]
dss_49416	3	32192606	32192976	371	sqm_2858-dss_49416-mk_711177	-32.962	CIITA	class II major histocompatibility complex transactivator [Source:NCBI gene;Acc:106509697]
dss_49543	3	32885844	32886302	459	sqm_2868-dss_49543-mk_711922	-32.0639	GRIN2A	glutamate ionotropic receptor NMDA type subunit 2A [Source:NCBI gene;Acc:100736832]
dss_50327	3	37702749	37702997	249	sqm_2907-dss_50327-mk_716903	-30.1413	NUDT16L1	nudix hydrolase 16 like 1 [Source:NCBI gene;Acc:100511443]
dss_50406	3	37914222	37914598	377	sqm_2915-dss_50406-mk_717475	24.0151	DNAJA3	DnaJ heat shock protein family (Hsp40) member A3 [Source:NCBI gene;Acc:100624182]
dss_50466	3	38105663	38106051	389	sqm_2918-dss_50466-mk_718052	-15.5687	SRL	sarcalumenin [Source:NCBI gene;Acc:100514098]
mk_718144	3	38133751	38134250	500	sqm_2920-dss_50475-mk_718144	-26.1452	ADCY9	adenylate cyclase 9 [Source:NCBI gene;Acc:100625423]
dss_50478	3	38141549	38141849	301	sqm_2921-dss_50478-mk_718171	-29.586	ADCY9	adenylate cyclase 9 [Source:NCBI gene;Acc:100625423]
dss_50521	3	38263691	38263978	288	sqm_2928-dss_50521-mk_718457	-16.7919	ADCY9	adenylate cyclase 9 [Source:NCBI gene;Acc:100625423]
dss_50535	3	38276738	38277122	385	sqm_2930-dss_50535-mk_718500	-23.3617	ADCY9	adenylate cyclase 9 [Source:NCBI gene;Acc:100625423]
mk_719142	3	38578251	38578750	500	sqm_2935-dss_50631-mk_719142	-28.2864	TRAP1	TNF receptor associated protein 1 [Source:NCBI gene;Acc:100515536]
dss_50632	3	38580930	38581383	454	sqm_2936-dss_50632-mk_719151	-21.9002	TRAP1	TNF receptor associated protein 1 [Source:NCBI gene;Acc:100515536]
dss_50679	3	38713419	38713770	352	sqm_2943-dss_50679-mk_719437	-20.8977	NLRC3	NLR family CARD domain containing 3 [Source:NCBI gene;Acc:100135669]
mk_720467	3	39191251	39191750	500	sqm_2953-dss_50817-mk_720467	25.731	ENSSSCG00000026248	progestin and adipoQ receptor family member 4 [Source:NCBI gene;Acc:100627080]
dss_50961	3	39563558	39563749	192	sqm_2965-dss_50961-mk_721565	-20.713	ENSSSCG00000027098	TBC1 domain family member 24 [Source:NCBI gene;Acc:102160562]
dss_50961	3	39563558	39563749	192	sqm_2964-dss_50961-mk_721565	-20.713	ENSSSCG00000027098	TBC1 domain family member 24 [Source:NCBI gene;Acc:102160562]
dss_51043	3	39762135	39762375	241	sqm_2975-dss_51043-mk_722089	18.1997	E4F1	E4F transcription factor 1 [Source:NCBI gene;Acc:100517704]
dss_51200	3	40175190	40175532	343	sqm_2987-dss_51200-mk_723417	17.2297	IGFALS	insulin like growth factor binding protein acid labile subunit [Source:NCBI gene;Acc:397322]
dss_51378	3	40410310	40410709	400	sqm_3010-dss_51378-mk_724313	-24.0647	CLCN7	chloride voltage-gated channel 7 [Source:NCBI gene;Acc:100626534]
mk_725811	3	40864501	40865000	500	sqm_3028-dss_51594-mk_725811	-25.9524	LMF1	lipase maturation factor 1 [Source:NCBI gene;Acc:100520185]
dss_51645	3	40928783	40929245	463	sqm_3039-dss_51645-mk_726029	22.4524	LMF1	lipase maturation factor 1 [Source:NCBI gene;Acc:100520185]
dss_51739	3	41118096	41118350	255	sqm_3047-dss_51739-mk_726703	20.9359	WDR90	WD repeat domain 90 [Source:NCBI gene;Acc:100519302]
mk_726708	3	41119251	41119750	500	sqm_3048-dss_51741-mk_726708	25.546	WDR90	WD repeat domain 90 [Source:NCBI gene;Acc:100519302]
mk_726905	3	41171251	41171750	500	sqm_3054-dss_51772-mk_726905	-25.8295	PIGQ	phosphatidylinositol glycan anchor biosynthesis class Q [Source:NCBI gene;Acc:100739135]
mk_726998	3	41196251	41196750	500	sqm_3058-dss_51784-mk_726998	-25.0256	CAPN15	calpain 15 [Source:NCBI gene;Acc:100523542]
dss_51904	3	41419880	41420131	252	sqm_3076-dss_51904-mk_727834	22.5481	FAM234A	family with sequence similarity 234 member A [Source:NCBI gene;Acc:100738032]
dss_51954	3	41534414	41534899	486	sqm_3087-dss_51954-mk_728205	-16.5986	NPRL3	NPR3 like, GATOR1 complex subunit [Source:NCBI gene;Acc:100521441]
mk_728433	3	41593501	41594000	500	sqm_3091-dss_51986-mk_728433	-26.3925
dss_52145	3	43023272	43023588	317	sqm_3097-dss_52145-mk_729218	-24.2899	PHF2	PHD finger protein 2 [Source:NCBI gene;Acc:100514572]
dss_52183	3	43277008	43277362	355	sqm_3098-dss_52183-mk_729392	-24.6788
dss_52238	3	43871044	43871476	433	sqm_3100-dss_52238-mk_729613	-28.5959	ENSSSCG00000051586	No description
dss_52807	3	48300612	48300986	375	sqm_3127-dss_52807-mk_732522	-26.2375
dss_52846	3	48688629	48689051	423	sqm_3128-dss_52846-mk_732739	14.4095	ST6GAL2	ST6 beta-galactoside alpha-2,6- sialyltransferase 2 [Source:NCBI gene;Acc:100512775]
mk_733321	3	49192501	49193000	500	sqm_3132-dss_52920-mk_733321	-39.5062	NCK2	NCK adaptor protein 2 [Source:NCBI gene;Acc:100192439]
mk_734476	3	51535751	51536250	500	sqm_3141-dss_53123-mk_734476	-25.974	SLC9A2	solute carrier family 9 member A2 [Source:NCBI gene;Acc:100101921]
dss_53302	3	53237721	53238025	305	sqm_3147-dss_53302-mk_735215	-23.3473	TBC1D8	TBC1 domain family member 8 [Source:NCBI gene;Acc:100519950]
dss_53320	3	53334405	53334723	319	sqm_3149-dss_53320-mk_735318	-21.9888	RPL31	ribosomal protein L31 [Source:NCBI gene;Acc:100737826]
mk_736237	3	55407001	55407500	500	sqm_3164-dss_53584-mk_736237	-27.1657	KIAA1211L	KIAA1211 like [Source:NCBI gene;Acc:100526102]
dss_53624	3	55718668	55718875	208	sqm_3167-dss_53624-mk_736380	24.8913	INPP4A	inositol polyphosphate-4-phosphatase type I A [Source:NCBI gene;Acc:100233232]
dss_53634	3	55737358	55737683	326	sqm_3168-dss_53634-mk_736423	-20.6403	INPP4A	inositol polyphosphate-4-phosphatase type I A [Source:NCBI gene;Acc:100233232]
dss_54194	3	62328560	62328785	226	sqm_3188-dss_54194-mk_739168	-30.4497
dss_54281	3	64162664	64162919	256	sqm_3189-dss_54281-mk_739284	32.1831	ENSSSCG00000008250	catenin alpha 2 [Source:NCBI gene;Acc:100525337]
dss_54282	3	64201220	64201437	218	sqm_3190-dss_54282-mk_739286	-23.3482	ENSSSCG00000008250	catenin alpha 2 [Source:NCBI gene;Acc:100525337]
dss_54416	3	67902123	67902282	160	sqm_3194-dss_54416-mk_739544	-27.0126	TACR1	tachykinin receptor 1 [Source:NCBI gene;Acc:110259991]
mk_740642	3	69145751	69146250	500	sqm_3203-dss_54605-mk_740642	-41.2933	STAMBP	STAM binding protein [Source:NCBI gene;Acc:100516729]
mk_740829	3	69525251	69525750	500	sqm_3205-dss_54644-mk_740829	-27.0078	FBXO41	F-box protein 41 [Source:NCBI gene;Acc:100517089]
dss_54839	3	71035596	71035984	389	sqm_3211-dss_54839-mk_741770	18.7784	DYSF	dysferlin [Source:NCBI gene;Acc:100522732]
dss_55443	3	77153024	77153328	305	sqm_3237-dss_55443-mk_744506	-32.0256
mk_745366	3	80438501	80439000	500	sqm_3246-dss_55684-mk_745366	-49.1023	USP34	ubiquitin specific peptidase 34 [Source:NCBI gene;Acc:100625426]
mk_745445	3	80688001	80688500	500	sqm_3248-dss_55712-mk_745445	-51.7344	KIAA1841	KIAA1841 ortholog [Source:NCBI gene;Acc:100739838]
dss_55976	3	86057517	86057843	327	sqm_3255-dss_55976-mk_746052	26.5007
dss_55988	3	86252803	86253017	215	sqm_3256-dss_55988-mk_746081	-28.0822	EML6	EMAP like 6 [Source:NCBI gene;Acc:100516074]
dss_56276	3	92862001	92862236	236	sqm_3265-dss_56276-mk_746784	-39.4313
dss_56298	3	93045625	93045888	264	sqm_3266-dss_56298-mk_746920	21.1786
dss_56323	3	93261551	93261757	207	sqm_3268-dss_56323-mk_747027	22.2588	ENSSSCG00000044676	No description
mk_747631	3	93788251	93788750	500	sqm_3274-dss_56431-mk_747631	31.7587	SOCS5	suppressor of cytokine signaling 5 [Source:NCBI gene;Acc:100302367]
dss_56447	3	93984360	93984621	262	sqm_3275-dss_56447-mk_747687	21.5133	RHOQ	ras homolog family member Q [Source:NCBI gene;Acc:100523840]
dss_56695	3	96163353	96163534	182	sqm_3290-dss_56695-mk_749046	35.4913	SLC3A1	solute carrier family 3 member 1 [Source:NCBI gene;Acc:100144588]
dss_56900	3	98000383	98000819	437	sqm_3299-dss_56900-mk_750094	22.9944
mk_750444	3	100768501	100769000	500	sqm_3306-dss_57042-mk_750444	30.8299
dss_57336	3	105926747	105926967	221	sqm_3319-dss_57336-mk_751233	-34.8104
dss_57421	3	106930016	106930222	207	sqm_3326-dss_57421-mk_751391	30.6022	TTC27	tetratricopeptide repeat domain 27 [Source:NCBI gene;Acc:100512832]
dss_57582	3	108263146	108263557	412	sqm_3332-dss_57582-mk_751848	-31.129	GALNT14	polypeptide N- acetylgalactosaminyltransferase 14 [Source:NCBI gene;Acc:100738063]
mk_752718	3	110074001	110074500	500	sqm_3340-dss_57789-mk_752718	-26.7053	ENSSSCG00000044640	No description
dss_57907	3	110688001	110688459	459	sqm_3343-dss_57907-mk_753226	-27.0808	PLB1	phospholipase B1 [Source:NCBI gene;Acc:100519306]
mk_753341	3	110805501	110806000	500	sqm_3344-dss_57930-mk_753341	-25.2915
dss_58032	3	111153140	111153365	226	sqm_3354-dss_58032-mk_753939	-36.0568	BABAM2	BRISC and BRCA1 A complex member 2 [Source:NCBI gene;Acc:100623966]
mk_756965	3	113534001	113534500	500	sqm_3384-dss_58540-mk_756965	-26.8425	DNMT3A	DNA methyltransferase 3 alpha [Source:NCBI gene;Acc:100037301]
dss_58578	3	113596662	113596990	329	sqm_3390-dss_58578-mk_757146	-20.5809	DNMT3A	DNA methyltransferase 3 alpha [Source:NCBI gene;Acc:100037301]
dss_59052	3	117522609	117522984	376	sqm_3417-dss_59052-mk_759172	34.9943	LDAH	lipid droplet associated hydrolase [Source:NCBI gene;Acc:100625316]
dss_59142	3	118021741	118022127	387	sqm_3422-dss_59142-mk_759875	-17.0214
dss_59242	3	118533565	118534038	474	sqm_3430-dss_59242-mk_760556	-30.6656	OSR1	odd-skipped related transcription factor 1 [Source:NCBI gene;Acc:100520131]
mk_760788	3	118958501	118959000	500	sqm_3432-dss_59281-mk_760788	-31.191
dss_59354	3	120262479	120262878	400	sqm_3436-dss_59354-mk_761104	-24.9692	VSNL1	visinin like 1 [Source:NCBI gene;Acc:100517707]
mk_761676	3	121504501	121505000	500	sqm_3441-dss_59463-mk_761676	-25.546
dss_59640	3	123700990	123701126	137	sqm_3450-dss_59640-mk_762527	-54.4195
mk_763360	3	124988501	124989000	500	sqm_3459-dss_59779-mk_763360	-28.777	LPIN1	lipin 1 [Source:NCBI gene;Acc:100170845]
dss_59906	3	125428407	125428728	322	sqm_3468-dss_59906-mk_764214	-19.6446	ROCK2	Rho associated coiled-coil containing protein kinase 2 [Source:NCBI gene;Acc:397445]
dss_60189	3	126423710	126424103	394	sqm_3486-dss_60189-mk_766637	-16.7235	KLF11	Kruppel like factor 11 [Source:NCBI gene;Acc:100174954]
dss_60223	3	126471106	126471393	288	sqm_3487-dss_60223-mk_766787	22.5582	GRHL1	grainyhead like transcription factor 1 [Source:NCBI gene;Acc:100738560]
mk_766925	3	126507751	126508250	500	sqm_3492-dss_60243-mk_766925	-26.4113	GRHL1	grainyhead like transcription factor 1 [Source:NCBI gene;Acc:100738560]
dss_60500	3	127196520	127196880	361	sqm_3512-dss_60500-mk_768650	-33.1978	ENSSSCG00000045751	No description
dss_60604	3	127458281	127458776	496	sqm_3517-dss_60604-mk_769074	21.7411	KIDINS220	kinase D interacting substrate 220 [Source:NCBI gene;Acc:100514284]
dss_60995	3	130970209	130970571	363	sqm_3535-dss_60995-mk_771657	-17.0644
dss_61010	3	131027061	131027549	489	sqm_3538-dss_61010-mk_771753	-19.4412
mk_772012	3	131142001	131142500	500	sqm_3544-dss_61053-mk_772012	-33.7465	ENSSSCG00000008651	doublecortin domain containing 2C [Source:NCBI gene;Acc:100515022]
dss_61096	3	131254537	131254796	260	sqm_3547-dss_61096-mk_772309	-20.9121	COLEC11	collectin subfamily member 11 [Source:NCBI gene;Acc:100736753]
mk_772927	3	131435001	131435500	500	sqm_3560-dss_61239-mk_772927	-26.731	EIPR1	EARP complex and GARP complex interacting protein 1 [Source:NCBI gene;Acc:100626341]
dss_61382	3	131692088	131692524	437	sqm_3575-dss_61382-mk_773753	-17.5503
mk_773870	3	131726001	131726500	500	sqm_3582-dss_61418-mk_773870	-25.698
dss_61535	3	132003614	132004067	454	sqm_3590-dss_61535-mk_774496	-23.8085	ENSSSCG00000049737	No description
dss_61543	3	132014859	132015312	454	sqm_3591-dss_61543-mk_774530	-23.0105	ENSSSCG00000049737	No description
dss_61630	3	132150992	132151434	443	sqm_3605-dss_61630-mk_774926	-20.7466	ENSSSCG00000049737	No description
dss_61920	3	132696809	132697207	399	sqm_3630-dss_61920-mk_776701	-16.8479	SH3YL1	SH3 and SYLF domain containing 1 [Source:NCBI gene;Acc:100625380]
dss_61949	4	36987	37291	305	sqm_3632-dss_61949-mk_776903	-20.8729
dss_61969	4	78162	78520	359	sqm_3635-dss_61969-mk_777028	-21.0994	ZNF250	zinc finger protein 250 [Source:NCBI gene;Acc:100621388]
mk_777943	4	395751	396250	500	sqm_3647-dss_62088-mk_777943	32.1355	ADCK5	aarF domain containing kinase 5 [Source:NCBI gene;Acc:100156475]
dss_62105	4	422500	422744	245	sqm_3650-dss_62105-mk_778034	20.1503	ENSSSCG00000005908	solute carrier family 52 member 2 [Source:NCBI gene;Acc:445519]
dss_62158	4	506625	507105	481	sqm_3654-dss_62158-mk_778337	-19.9443	MROH1	maestro heat like repeat family member 1 [Source:NCBI gene;Acc:100625101]
mk_779147	4	743501	744000	500	sqm_3674-dss_62292-mk_779147	-35.858	PLEC	plectin [Source:NCBI gene;Acc:110260403]
dss_62359	4	834762	834992	231	sqm_3685-dss_62359-mk_779450	15.6591
dss_62368	4	850178	850475	298	sqm_3686-dss_62368-mk_779485	16.0373
dss_62369	4	851935	852009	75	sqm_3687-dss_62369-mk_779493	12.0695
mk_779759	4	932751	933250	500	sqm_3690-dss_62403-mk_779759	-29.2793	ZNF623	zinc finger protein 623 [Source:NCBI gene;Acc:110260414]
dss_62644	4	1402407	1402724	318	sqm_3717-dss_62644-mk_781302	-20.5445	ENSSSCG00000046958	No description
dss_62787	4	1651532	1651982	451	sqm_3739-dss_62787-mk_782080	-23.6399	ADGRB1	adhesion G protein-coupled receptor B1 [Source:NCBI gene;Acc:110260204]
dss_62807	4	1692578	1692980	403	sqm_3741-dss_62807-mk_782224	-23.5026	ENSSSCG00000036022	t-SNARE domain containing 1 [Source:NCBI gene;Acc:110260205]
mk_782386	4	1736001	1736500	500	sqm_3748-dss_62839-mk_782386	-25.7947	ENSSSCG00000036022	t-SNARE domain containing 1 [Source:NCBI gene;Acc:110260205]
mk_784254	4	2351001	2351500	500	sqm_3782-dss_63122-mk_784254	-25.8686	PTP4A3	protein tyrosine phosphatase 4A3 [Source:NCBI gene;Acc:110260206]
mk_784953	4	2551251	2551750	500	sqm_3790-dss_63243-mk_784953	-28.2136	DENND3	DENN domain containing 3 [Source:NCBI gene;Acc:100155273]
dss_63323	4	2755156	2755475	320	sqm_3798-dss_63323-mk_785419	-21.0352	PTK2	protein tyrosine kinase 2 [Source:NCBI gene;Acc:102167153]
dss_63374	4	2843227	2843443	217	sqm_3802-dss_63374-mk_785667	-23.2815	PTK2	protein tyrosine kinase 2 [Source:NCBI gene;Acc:102167153]
dss_63388	4	2869787	2870019	233	sqm_3803-dss_63388-mk_785745	-19.4817	PTK2	protein tyrosine kinase 2 [Source:NCBI gene;Acc:102167153]
sqm_3806	4	2946371	2946854	484	sqm_3806-dss_63426-mk_785973	-19.7817	AGO2	argonaute RISC catalytic component 2 [Source:NCBI gene;Acc:100155245]
mk_786829	4	3269751	3270250	500	sqm_3816-dss_63586-mk_786829	-31.6821	TRAPPC9	trafficking protein particle complex 9 [Source:NCBI gene;Acc:100152043]
dss_63597	4	3290554	3291051	498	sqm_3817-dss_63597-mk_786898	-17.5013	TRAPPC9	trafficking protein particle complex 9 [Source:NCBI gene;Acc:100152043]
dss_63680	4	3421293	3421608	316	sqm_3824-dss_63680-mk_787286	-22.5998	TRAPPC9	trafficking protein particle complex 9 [Source:NCBI gene;Acc:100152043]
mk_787837	4	3637251	3637750	500	sqm_3836-dss_63798-mk_787837	-25.9917	KCNK9	potassium two pore domain channel subfamily K member 9 [Source:NCBI gene;Acc:100152456]
mk_789035	4	4285501	4286000	500	sqm_3851-dss_63974-mk_789035	-35.528	COL22A1	collagen type XXII alpha 1 chain [Source:NCBI gene;Acc:100519955]
dss_63979	4	4293570	4293806	237	sqm_3852-dss_63979-mk_789064	20.1492	COL22A1	collagen type XXII alpha 1 chain [Source:NCBI gene;Acc:100519955]
dss_64289	4	6157386	6157826	441	sqm_3866-dss_64289-mk_790765	-25.0466	ENSSSCG00000045100	No description
dss_64775	4	8290020	8290504	485	sqm_3902-dss_64775-mk_794352	-21.6944	TG	thyroglobulin [Source:NCBI gene;Acc:100156471]
dss_65242	4	11195739	11196183	445	sqm_3931-dss_65242-mk_797213	-25.0359	ENSSSCG00000047619	No description
mk_797217	4	11224751	11225250	500	sqm_3932-dss_65249-mk_797217	27.3843	ENSSSCG00000047619	No description
dss_65252	4	11245475	11245794	320	sqm_3933-dss_65252-mk_797222	19.5449	ENSSSCG00000047619	No description
mk_797231	4	11315001	11315500	500	sqm_3934-dss_65261-mk_797231	-32.1569
dss_65974	4	17445651	17445921	271	sqm_3972-dss_65974-mk_800755	-20.7991
dss_67016	4	35950030	35950416	387	sqm_4019-dss_67016-mk_803812	-20.9125
dss_67062	4	36315422	36315718	297	sqm_4021-dss_67062-mk_804021	-39.5017	SNX31	sorting nexin 31 [Source:NCBI gene;Acc:100154375]
dss_67069	4	36330760	36331115	356	sqm_4022-dss_67069-mk_804034	-22.7895	SNX31	sorting nexin 31 [Source:NCBI gene;Acc:100154375]
dss_67117	4	36566111	36566590	480	sqm_4023-dss_67117-mk_804180	-21.9619	ENSSSCG00000044093	No description
dss_67146	4	36790728	36791085	358	sqm_4027-dss_67146-mk_804259	-23.1411	SPAG1	sperm associated antigen 1 [Source:NCBI gene;Acc:100135664]
dss_67176	4	37101276	37101751	476	sqm_4029-dss_67176-mk_804347	20.4475	VPS13B	vacuolar protein sorting 13 homolog B [Source:NCBI gene;Acc:100152362]
dss_67349	4	38954930	38955207	278	sqm_4037-dss_67349-mk_804990	-27.0582	LAPTM4B	lysosomal protein transmembrane 4 beta [Source:NCBI gene;Acc:100522993]
dss_67516	4	40326880	40327074	195	sqm_4044-dss_67516-mk_805660	-20.6424	PTDSS1	phosphatidylserine synthase 1 [Source:NCBI gene;Acc:100156809]
dss_67587	4	41165345	41165562	218	sqm_4047-dss_67587-mk_805954	-25.6449
dss_67592	4	41243954	41244107	154	sqm_4048-dss_67592-mk_805967	-29.7649
dss_67605	4	41364227	41364406	180	sqm_4049-dss_67605-mk_806006	-16.7749
dss_67673	4	42005224	42005699	476	sqm_4052-dss_67673-mk_806296	-26.1987	ESRP1	epithelial splicing regulatory protein 1 [Source:NCBI gene;Acc:100512961]
mk_806764	4	44790751	44791250	500	sqm_4055-dss_67823-mk_806764	-28.6701
dss_68309	4	56482817	56483034	218	sqm_4079-dss_68309-mk_807811	-28.2938	TPD52	tumor protein D52 [Source:NCBI gene;Acc:100151928]
dss_68543	4	61668052	61668480	429	sqm_4087-dss_68543-mk_808387	-29.5104	JPH1	junctophilin 1 [Source:NCBI gene;Acc:100155368]
dss_68794	4	64809800	64810175	376	sqm_4093-dss_68794-mk_809477	29.8147	TRAM1	translocation associated membrane protein 1 [Source:NCBI gene;Acc:100151996]
mk_810949	4	69557751	69558250	500	sqm_4115-dss_69205-mk_810949	-48.1818	ENSSSCG00000045879	No description
dss_69542	4	73511326	73511535	210	sqm_4133-dss_69542-mk_812322	-34.725
dss_69764	4	75688607	75688778	172	sqm_4144-dss_69764-mk_813433	-25.9274	PLAG1	PLAG1 zinc finger [Source:NCBI gene;Acc:100154905]
dss_69776	4	75790660	75791024	365	sqm_4147-dss_69776-mk_813527	-18.3265	LYN	LYN proto-oncogene, Src family tyrosine kinase [Source:NCBI gene;Acc:100152890]
dss_69936	4	77088003	77088330	328	sqm_4158-dss_69936-mk_814777	-28.7684	LYPLA1	lysophospholipase 1 [Source:NCBI gene;Acc:100152491]
dss_70046	4	77936035	77936526	492	sqm_4166-dss_70046-mk_815598	-15.8223	ST18	ST18 C2H2C-type zinc finger transcription factor [Source:NCBI gene;Acc:100154114]
dss_70197	4	79278604	79279078	475	sqm_4173-dss_70197-mk_816639	-22.7026
dss_70296	4	79740003	79740315	313	sqm_4177-dss_70296-mk_817564	25.9411	PRKDC	protein kinase, DNA-activated, catalytic subunit [Source:NCBI gene;Acc:100156379]
dss_70358	4	80049637	80049943	307	sqm_4179-dss_70358-mk_817789	-31.5993	SPIDR	scaffold protein involved in DNA repair [Source:NCBI gene;Acc:106510091]
mk_817797	4	80096001	80096500	500	sqm_4180-dss_70362-mk_817797	-46.4583	SPIDR	scaffold protein involved in DNA repair [Source:NCBI gene;Acc:106510091]
dss_70376	4	80309519	80309831	313	sqm_4183-dss_70376-mk_817829	18.2816	ENSSSCG00000036962	No description
dss_70522	4	82901088	82901570	483	sqm_4189-dss_70522-mk_818157	-27.0926	GPR161	G protein-coupled receptor 161 [Source:NCBI gene;Acc:100155594]
dss_70592	4	83735907	83736126	220	sqm_4192-dss_70592-mk_818432	33.8429	POU2F1	POU class 2 homeobox 1 [Source:NCBI gene;Acc:397501]
mk_818499	4	83995751	83996250	500	sqm_4196-dss_70619-mk_818499	-52.5735	MAEL	maelstrom spermatogenic transposon silencer [Source:NCBI gene;Acc:100048945]
dss_70643	4	84650613	84650995	383	sqm_4198-dss_70643-mk_818646	24.8208	FAM78B	family with sequence similarity 78 member B [Source:NCBI gene;Acc:100153010]
mk_819036	4	85708001	85708500	500	sqm_4202-dss_70738-mk_819036	-35.471
dss_70946	4	89026371	89026555	185	sqm_4208-dss_70946-mk_819549	-50.0814
dss_70972	4	89224322	89224539	218	sqm_4210-dss_70972-mk_819642	25.9718
dss_70984	4	89291665	89291988	324	sqm_4213-dss_70984-mk_819728	22.0161	USP21	ubiquitin specific peptidase 21 [Source:NCBI gene;Acc:100152455]
dss_71003	4	89448521	89448791	271	sqm_4214-dss_71003-mk_819871	-27.1203	F11R	F11 receptor [Source:NCBI gene;Acc:100127138]
dss_71280	4	92594817	92595194	378	sqm_4224-dss_71280-mk_821288	-27.2651	ENSSSCG00000026210	Fc receptor like 5 [Source:NCBI gene;Acc:100155684]
dss_71343	4	93130221	93130649	429	sqm_4227-dss_71343-mk_821558	-24.1882	ARHGEF11	Rho guanine nucleotide exchange factor 11 [Source:NCBI gene;Acc:100157291]
mk_823253	4	94496751	94497250	500	sqm_4243-dss_71593-mk_823253	28.8248	RUSC1	RUN and SH3 domain containing 1 [Source:NCBI gene;Acc:100156361]
dss_71596	4	94507106	94507411	306	sqm_4244-dss_71596-mk_823285	-18.3884	RUSC1	RUN and SH3 domain containing 1 [Source:NCBI gene;Acc:100156361]
dss_71599	4	94531085	94531299	215	sqm_4245-dss_71599-mk_823319	-28.7326
mk_824589	4	95236251	95236750	500	sqm_4255-dss_71760-mk_824589	-25.8598	TDRD10	tudor domain containing 10 [Source:NCBI gene;Acc:100157928]
mk_824589	4	95236251	95236750	500	sqm_4256-dss_71760-mk_824589	-25.8598	TDRD10	tudor domain containing 10 [Source:NCBI gene;Acc:100157928]
dss_71800	4	95445724	95445971	248	sqm_4259-dss_71800-mk_824842	20.0603	ATP8B2	ATPase phospholipid transporting 8B2 [Source:NCBI gene;Acc:100517341]
mk_826276	4	97521501	97522000	500	sqm_4275-dss_72079-mk_826276	34.0935	CELF3	CUGBP Elav-like family member 3 [Source:NCBI gene;Acc:100515828]
dss_72122	4	97891637	97892026	390	sqm_4278-dss_72122-mk_826508	-29.7234	SELENBP1	selenium binding protein 1 [Source:NCBI gene;Acc:100152724]
mk_826960	4	98504501	98505000	500	sqm_4283-dss_72199-mk_826960	-49.4805	GOLPH3L	golgi phosphoprotein 3 like [Source:NCBI gene;Acc:100153347]
dss_72299	4	99202524	99202727	204	sqm_4287-dss_72299-mk_827401	-25.8054	ENSSSCG00000036469	No description
dss_72654	4	103360180	103360392	213	sqm_4306-dss_72654-mk_828964	-41.3105	MAN1A2	mannosidase alpha class 1A member 2 [Source:NCBI gene;Acc:100154147]
dss_72709	4	103735895	103736211	317	sqm_4308-dss_72709-mk_829214	-22.4887	CD101	CD101 molecule [Source:NCBI gene;Acc:100153761]
mk_829683	4	104157751	104158250	500	sqm_4318-dss_72801-mk_829683	28.7356	IGSF3	immunoglobulin superfamily member 3 [Source:NCBI gene;Acc:100512602]
dss_72834	4	104306786	104307028	243	sqm_4320-dss_72834-mk_829871	-25.7691	ENSSSCG00000050769	No description
dss_72996	4	105421647	105421827	181	sqm_4329-dss_72996-mk_830713	-20.7011
mk_834595	4	110179501	110180000	500	sqm_4372-dss_73623-mk_834595	27.1711	CSF1	colony stimulating factor 1 [Source:NCBI gene;Acc:100513084]
mk_834693	4	110223751	110224250	500	sqm_4373-dss_73632-mk_834693	-26.6725
dss_73656	4	110319067	110319252	186	sqm_4374-dss_73656-mk_834864	-20.5973	EPS8L3	EPS8 like 3 [Source:NCBI gene;Acc:100514048]
dss_73741	4	110858750	110858974	225	sqm_4382-dss_73741-mk_835440	-22.0116	SARS1	seryl-tRNA synthetase 1 [Source:NCBI gene;Acc:100155484]
dss_73771	4	111107011	111107227	217	sqm_4384-dss_73771-mk_835639	-21.8824	GPSM2	G protein signaling modulator 2 [Source:NCBI gene;Acc:100518248]
dss_73820	4	111589423	111589893	471	sqm_4388-dss_73820-mk_835848	-26.8817	SLC25A24	solute carrier family 25 member 24 [Source:NCBI gene;Acc:100518780]
dss_74032	4	116679964	116680324	361	sqm_4396-dss_74032-mk_836356	18.5769
dss_74133	4	117966286	117966617	332	sqm_4403-dss_74133-mk_836818	-32.3663	TRMT13	tRNA methyltransferase 13 homolog [Source:NCBI gene;Acc:102167932]
dss_74321	4	120697251	120697522	272	sqm_4410-dss_74321-mk_837317	-24.4175	DPYD	dihydropyrimidine dehydrogenase [Source:NCBI gene;Acc:397109]
dss_74511	4	122292975	122293302	328	sqm_4418-dss_74511-mk_837885	-21.6195	ENSSSCG00000039854	TLC domain containing 4 [Source:NCBI gene;Acc:106507461]
dss_74548	4	122426544	122426943	400	sqm_4419-dss_74548-mk_837991	23.5259	ALG14	ALG14 UDP-N-acetylglucosaminyltransferase subunit [Source:NCBI gene;Acc:100157203]
dss_74552	4	122442449	122442946	498	sqm_4420-dss_74552-mk_838008	27.1846	ALG14	ALG14 UDP-N-acetylglucosaminyltransferase subunit [Source:NCBI gene;Acc:100157203]
dss_74563	4	122470910	122471332	423	sqm_4421-dss_74563-mk_838055	-22.6793
mk_838248	4	122589001	122589500	500	sqm_4424-dss_74592-mk_838248	35.4196	SLC44A3	solute carrier family 44 member 3 [Source:NCBI gene;Acc:100625692]
mk_839559	4	123507501	123508000	500	sqm_4436-dss_74819-mk_839559	-29.0244	BCAR3	BCAR3 adaptor protein, NSP family member [Source:NCBI gene;Acc:100153143]
dss_74861	4	123595319	123595691	373	sqm_4440-dss_74861-mk_839744	-20.739	BCAR3	BCAR3 adaptor protein, NSP family member [Source:NCBI gene;Acc:100153143]
mk_840016	4	124077751	124078250	500	sqm_4442-dss_74926-mk_840016	-32.6971	MTF2	metal response element binding transcription factor 2 [Source:NCBI gene;Acc:100156808]
dss_75166	4	125231954	125232371	418	sqm_4459-dss_75166-mk_840981	23.3223	TGFBR3	transforming growth factor beta receptor 3 [Source:NCBI gene;Acc:397512]
mk_841084	4	125269251	125269750	500	sqm_4460-dss_75182-mk_841084	-27.1075	TGFBR3	transforming growth factor beta receptor 3 [Source:NCBI gene;Acc:397512]
dss_75218	4	125307853	125308139	287	sqm_4462-dss_75218-mk_841195	21.9557	TGFBR3	transforming growth factor beta receptor 3 [Source:NCBI gene;Acc:397512]
dss_75219	4	125314769	125315188	420	sqm_4463-dss_75219-mk_841198	-18.6729	TGFBR3	transforming growth factor beta receptor 3 [Source:NCBI gene;Acc:397512]
dss_75225	4	125326038	125326391	354	sqm_4464-dss_75225-mk_841221	15.7993
dss_75339	4	125844786	125845018	233	sqm_4471-dss_75339-mk_841788	-18.8486	ZNF644	zinc finger protein 644 [Source:NCBI gene;Acc:100152774]
mk_842361	4	126303001	126303500	500	sqm_4479-dss_75457-mk_842361	-31.3725
dss_75600	4	126788179	126788574	396	sqm_4487-dss_75600-mk_843010	-25.6043	LRRC8D	leucine rich repeat containing 8 VRAC subunit D [Source:NCBI gene;Acc:100737439]
mk_843147	4	126860001	126860500	500	sqm_4489-dss_75637-mk_843147	26.3021	LRRC8D	leucine rich repeat containing 8 VRAC subunit D [Source:NCBI gene;Acc:100737439]
dss_75669	4	126988172	126988661	490	sqm_4491-dss_75669-mk_843431	-18.7645	LRRC8C	leucine rich repeat containing 8 VRAC subunit C [Source:NCBI gene;Acc:100156403]
dss_75754	4	127186932	127187155	224	sqm_4493-dss_75754-mk_843772	-29.4779	ENSSSCG00000030801	guanylate-binding protein 6-like [Source:NCBI gene;Acc:102161784]
dss_75933	4	127949102	127949411	310	sqm_4506-dss_75933-mk_844690	-26.2498
dss_76008	4	128215334	128215659	326	sqm_4510-dss_76008-mk_845144	-19.4254	ENSSSCG00000041094	No description
dss_76029	4	128316923	128317108	186	sqm_4512-dss_76029-mk_845304	-16.7096
dss_76036	4	128329991	128330304	314	sqm_4513-dss_76036-mk_845344	-16.0203	ENSSSCG00000050260	No description
dss_76363	4	129617444	129617869	426	sqm_4539-dss_76363-mk_847582	-18.4675	CLCA1	chloride channel accessory 1 [Source:NCBI gene;Acc:397284]
mk_847890	4	129792251	129792750	500	sqm_4546-dss_76413-mk_847890	-42.6018
mk_847940	4	129809751	129810250	500	sqm_4547-dss_76425-mk_847940	31.2165	ENSSSCG00000051057	No description
dss_76609	4	130378149	130378598	450	sqm_4555-dss_76609-mk_848738	-26.3735	ZNHIT6	zinc finger HIT-type containing 6 [Source:NCBI gene;Acc:100153815]
dss_76654	4	130502449	130502825	377	sqm_4560-dss_76654-mk_849061	20.8087	DDAH1	dimethylarginine dimethylaminohydrolase 1 [Source:NCBI gene;Acc:100153814]
dss_76815	5	284153	284566	414	sqm_4569-dss_76815-mk_850448	20.0048	SBF1	SET binding factor 1 [Source:NCBI gene;Acc:100518017]
dss_76839	5	328080	328414	335	sqm_4571-dss_76839-mk_850568	-21.983	PPP6R2	protein phosphatase 6 regulatory subunit 2 [Source:NCBI gene;Acc:100517282]
dss_77073	5	784052	784418	367	sqm_4601-dss_77073-mk_852080	-19.7566	BRD1	bromodomain containing 1 [Source:NCBI gene;Acc:100626172]
mk_852113	5	792251	792750	500	sqm_4603-dss_77083-mk_852113	-26.286	BRD1	bromodomain containing 1 [Source:NCBI gene;Acc:100626172]
dss_77378	5	1277375	1277640	266	sqm_4627-dss_77378-mk_853537	-21.3847
dss_77384	5	1280052	1280516	465	sqm_4629-dss_77384-mk_853545	-18.3638
dss_77498	5	1489272	1489422	151	sqm_4636-dss_77498-mk_854173	20.0977	TAFA5	TAFA chemokine like family member 5 [Source:NCBI gene;Acc:110260606]
dss_77716	5	2110365	2110779	415	sqm_4653-dss_77716-mk_855559	-25.4978
dss_77726	5	2161592	2161870	279	sqm_4654-dss_77726-mk_855609	-20.1064
dss_77861	5	2549793	2550276	484	sqm_4659-dss_77861-mk_856429	-15.9478	TBC1D22A	TBC1 domain family member 22A [Source:NCBI gene;Acc:100625790]
mk_856681	5	2623751	2624250	500	sqm_4662-dss_77917-mk_856681	25.2779	TBC1D22A	TBC1 domain family member 22A [Source:NCBI gene;Acc:100625790]
dss_78007	5	2734344	2734838	495	sqm_4671-dss_78007-mk_857067	19.6454	TBC1D22A	TBC1 domain family member 22A [Source:NCBI gene;Acc:100625790]
mk_857114	5	2747001	2747500	500	sqm_4674-dss_78025-mk_857114	-27.8443	TBC1D22A	TBC1 domain family member 22A [Source:NCBI gene;Acc:100625790]
mk_857775	5	2941251	2941750	500	sqm_4679-dss_78148-mk_857775	-27.8831	GRAMD4	GRAM domain containing 4 [Source:NCBI gene;Acc:110260607]
mk_858355	5	3207001	3207500	500	sqm_4692-dss_78254-mk_858355	30.8818	TRMU	tRNA 5-methylaminomethyl-2-thiouridylate methyltransferase [Source:NCBI gene;Acc:100521087]
dss_78347	5	3464445	3464749	305	sqm_4700-dss_78347-mk_859109	-21.6071
dss_78351	5	3489283	3489683	401	sqm_4701-dss_78351-mk_859175	22.2899
dss_78441	5	3638546	3638832	287	sqm_4707-dss_78441-mk_859642	-23.4916	ATXN10	ataxin 10 [Source:NCBI gene;Acc:414389]
mk_859844	5	3708751	3709250	500	sqm_4712-dss_78474-mk_859844	-25.2907	ATXN10	ataxin 10 [Source:NCBI gene;Acc:414389]
dss_78611	5	4114612	4115002	391	sqm_4719-dss_78611-mk_860836	20.7146	UPK3A	uroplakin 3A [Source:NCBI gene;Acc:397558]
dss_78660	5	4247268	4247377	110	sqm_4722-dss_78660-mk_861168	-23.8268
dss_78862	5	4721495	4721950	456	sqm_4735-dss_78862-mk_862548	-20.157
dss_78902	5	4820180	4820529	350	sqm_4739-dss_78902-mk_862834	17.6598	SHISAL1	shisa like 1 [Source:NCBI gene;Acc:100522865]
mk_863917	5	5230001	5230500	500	sqm_4748-dss_79059-mk_863917	-29.8908
dss_79181	5	5575796	5576254	459	sqm_4759-dss_79181-mk_864712	-20.1656	SCUBE1	signal peptide, CUB domain and EGF like domain containing 1 [Source:NCBI gene;Acc:100524621]
dss_79282	5	5813567	5813819	253	sqm_4769-dss_79282-mk_865415	-27.6078	TTLL1	tubulin tyrosine ligase like 1 [Source:NCBI gene;Acc:100621517]
dss_79498	5	6543246	6543633	388	sqm_4782-dss_79498-mk_866874	-20.1817	CYP2D25	vitamin D3 25-Hydroxylase [Source:NCBI gene;Acc:397687]
dss_79892	5	8126593	8126919	327	sqm_4808-dss_79892-mk_869106	-27.0169	TNRC6B	trinucleotide repeat containing adaptor 6B [Source:NCBI gene;Acc:102159442]
mk_870105	5	8797501	8798000	500	sqm_4811-dss_80012-mk_870105	-26.3889	MGAT3	beta-1,4-mannosyl-glycoprotein 4-beta-N- acetylglucosaminyltransferase [Source:NCBI gene;Acc:100625969]
dss_80015	5	8830984	8831479	496	sqm_4812-dss_80015-mk_870190	-20.3609	TAB1	TGF-beta activated kinase 1 (MAP3K7) binding protein 1 [Source:NCBI gene;Acc:100153785]
mk_870962	5	9205751	9206250	500	sqm_4820-dss_80100-mk_870962	-27.1652	NPTXR	neuronal pentraxin receptor [Source:NCBI gene;Acc:100521449]
mk_871744	5	9668001	9668500	500	sqm_4827-dss_80208-mk_871744	-25.0113	TMEM184B	transmembrane protein 184B [Source:NCBI gene;Acc:100157699]
mk_871878	5	9725001	9725500	500	sqm_4829-dss_80225-mk_871878	-28.0497	PLA2G6	phospholipase A2 group VI [Source:NCBI gene;Acc:100514711]
mk_871878	5	9725001	9725500	500	sqm_4830-dss_80225-mk_871878	-28.0497	PLA2G6	phospholipase A2 group VI [Source:NCBI gene;Acc:100514711]
dss_80437	5	10407408	10407746	339	sqm_4843-dss_80437-mk_873630	18.5662	ENSSSCG00000049476	No description
dss_80504	5	10666804	10667021	218	sqm_4849-dss_80504-mk_874224	-23.5164	TMPRSS6	transmembrane serine protease 6 [Source:NCBI gene;Acc:100516673]
mk_875613	5	11424751	11425250	500	sqm_4859-dss_80685-mk_875613	-26.0303
mk_875688	5	11448501	11449000	500	sqm_4861-dss_80707-mk_875688	26.8571
dss_80865	5	12642996	12643217	222	sqm_4871-dss_80865-mk_876325	-23.6195	PRDM4	PR/SET domain 4 [Source:NCBI gene;Acc:100155716]
mk_876860	5	13796501	13797000	500	sqm_4880-dss_81021-mk_876860	26.3049	POLR3B	RNA polymerase III subunit B [Source:NCBI gene;Acc:102159905]
dss_81034	5	13842763	13843192	430	sqm_4882-dss_81034-mk_876906	-31.3367	POLR3B	RNA polymerase III subunit B [Source:NCBI gene;Acc:102159905]
dss_81149	5	14448658	14449076	419	sqm_4888-dss_81149-mk_877406	23.6492	ENSSSCG00000050343	No description
dss_81232	5	14895106	14895498	393	sqm_4893-dss_81232-mk_877780	-23.2053	DDX23	DEAD-box helicase 23 [Source:NCBI gene;Acc:100737526]
dss_81241	5	14937863	14937996	134	sqm_4894-dss_81241-mk_877836	21.9054	RND1	Rho family GTPase 1 [Source:NCBI gene;Acc:100737739]
dss_81319	5	15333227	15333444	218	sqm_4899-dss_81319-mk_878356	-27.7189	DNAJC22	DnaJ heat shock protein family (Hsp40) member C22 [Source:NCBI gene;Acc:100623474]
dss_81322	5	15357487	15357748	262	sqm_4900-dss_81322-mk_878371	-30.8385	SPATS2	spermatogenesis associated serine rich 2 [Source:NCBI gene;Acc:100738620]
dss_81541	5	16586470	16586914	445	sqm_4907-dss_81541-mk_879394	-24.3882	DIP2B	disco interacting protein 2 homolog B [Source:NCBI gene;Acc:100626751]
dss_81632	5	17257185	17257679	495	sqm_4910-dss_81632-mk_879851	-22.8148
mk_881203	5	18324501	18325000	500	sqm_4919-dss_81805-mk_881203	-28.1707	SPRYD3	SPRY domain containing 3 [Source:NCBI gene;Acc:100514838]
dss_81868	5	18739042	18739234	193	sqm_4925-dss_81868-mk_881858	28.8995	ENSSSCG00000000278	activating transcription factor 7 [Source:NCBI gene;Acc:100518609]
dss_81958	5	19373453	19373947	495	sqm_4930-dss_81958-mk_882609	20.9262
dss_82008	5	19743814	19744298	485	sqm_4934-dss_82008-mk_883005	-21.293	PDE1B	phosphodiesterase 1B [Source:NCBI gene;Acc:100521662]
dss_82032	5	19979790	19980100	311	sqm_4935-dss_82032-mk_883151	-28.3933	TESPA1	thymocyte expressed, positive selection associated 1 [Source:NCBI gene;Acc:100153079]
mk_884718	5	22651001	22651500	500	sqm_4946-dss_82315-mk_884718	-34.7088	R3HDM2	R3H domain containing 2 [Source:NCBI gene;Acc:100627213]
dss_82482	5	25742183	25742465	283	sqm_4955-dss_82482-mk_885400	-41.5619
dss_82685	5	28949635	28949950	316	sqm_4968-dss_82685-mk_885925	-23.777	RASSF3	Ras association domain family member 3 [Source:NCBI gene;Acc:110260696]
dss_82880	5	30874269	30874560	292	sqm_4974-dss_82880-mk_886673	-26.846	GRIP1	glutamate receptor interacting protein 1 [Source:NCBI gene;Acc:100514286]
dss_83044	5	32948811	32949000	190	sqm_4983-dss_83044-mk_887117	-30.9219	RAP1B	RAP1B, member of RAS oncogene family [Source:NCBI gene;Acc:100152555]
dss_83107	5	33325659	33325848	190	sqm_4987-dss_83107-mk_887293	24.9105
mk_887684	5	34758251	34758750	500	sqm_4993-dss_83201-mk_887684	-35.8553	PTPRB	protein tyrosine phosphatase receptor type B [Source:NCBI gene;Acc:100156181]
mk_887699	5	34818501	34819000	500	sqm_4994-dss_83209-mk_887699	26.0398	ENSSSCG00000050137	No description
dss_83419	5	39582713	39583031	319	sqm_5002-dss_83419-mk_888212	23.9179	OSBPL8	oxysterol binding protein like 8 [Source:NCBI gene;Acc:100525288]
dss_83556	5	39975960	39976276	317	sqm_5023-dss_83556-mk_888634	-19.2838
mk_888903	5	40074251	40074750	500	sqm_5039-dss_83638-mk_888903	-27.1717
dss_83824	5	41749905	41750122	218	sqm_5083-dss_83824-mk_889561	-25.697	ENSSSCG00000000530	FYVE, RhoGEF and PH domain containing 4 [Source:NCBI gene;Acc:100623278]
dss_83995	5	44297495	44297736	242	sqm_5091-dss_83995-mk_890119	-30.0022	OVCH1	ovochymase 1 [Source:NCBI gene;Acc:100512535]
dss_83997	5	44343897	44344030	134	sqm_5092-dss_83997-mk_890128	-26.7644	ERGIC2	ERGIC and golgi 2 [Source:NCBI gene;Acc:100512051]
dss_84013	5	44785222	44785573	352	sqm_5093-dss_84013-mk_890156	-42.5629
dss_84145	5	47025096	47025284	189	sqm_5096-dss_84145-mk_890463	-24.0176	ITPR2	inositol 1,4,5-trisphosphate receptor type 2 [Source:NCBI gene;Acc:100517279]
dss_84325	5	51034031	51034277	247	sqm_5104-dss_84325-mk_890960	23.7365
dss_84363	5	52008431	52008648	218	sqm_5106-dss_84363-mk_891114	-29.0295	PYROXD1	pyridine nucleotide-disulphide oxidoreductase domain 1 [Source:NCBI gene;Acc:100521012]
dss_84428	5	53474279	53474505	227	sqm_5110-dss_84428-mk_891200	-46.4638	AEBP2	AE binding protein 2 [Source:NCBI gene;Acc:100522805]
dss_84443	5	53613360	53613604	245	sqm_5111-dss_84443-mk_891221	-30.6812	AEBP2	AE binding protein 2 [Source:NCBI gene;Acc:100522805]
dss_84680	5	58069003	58069220	218	sqm_5116-dss_84680-mk_891773	-34.184	ATF7IP	activating transcription factor 7 interacting protein [Source:NCBI gene;Acc:100513013]
dss_85164	5	63846433	63846569	137	sqm_5134-dss_85164-mk_894371	16.4408	USP5	ubiquitin specific peptidase 5 [Source:NCBI gene;Acc:100155342]
dss_85641	5	66896182	66896556	375	sqm_5158-dss_85641-mk_898533	-17.8556	TSPAN11	tetraspanin 11 [Source:NCBI gene;Acc:100514841]
dss_85903	5	68083300	68083670	371	sqm_5172-dss_85903-mk_900245	-55.7636	WNK1	WNK lysine deficient protein kinase 1 [Source:NCBI gene;Acc:406235]
dss_85985	5	68777740	68777939	200	sqm_5174-dss_85985-mk_900612	-31.0381	ADIPOR2	adiponectin receptor 2 [Source:NCBI gene;Acc:404694]
mk_900789	5	68911751	68912250	500	sqm_5178-dss_86016-mk_900789	35.7949
dss_86188	5	69666072	69666412	341	sqm_5192-dss_86188-mk_902189	-29.6377	CECR2	cat eye syndrome critical region protein 2 [Source:NCBI gene;Acc:100737051]
dss_86266	5	70168664	70168836	173	sqm_5196-dss_86266-mk_902633	-17.6994	TUBA8	peroxisomal biogenesis factor 26 [Source:NCBI gene;Acc:100517945]
dss_86338	5	71345034	71345251	218	sqm_5198-dss_86338-mk_902819	-31.3778	SLC2A13	solute carrier family 2 member 13 [Source:NCBI gene;Acc:106504075]
dss_86665	5	76422520	76422754	235	sqm_5215-dss_86665-mk_903667	33.8567
mk_904568	5	78352251	78352750	500	sqm_5222-dss_86862-mk_904568	38.1559	COL2A1	collagen type II alpha 1 chain [Source:NCBI gene;Acc:397323]
dss_86891	5	78512540	78512828	289	sqm_5224-dss_86891-mk_904710	-25.438	PFKM	phosphofructokinase, muscle [Source:NCBI gene;Acc:733601]
dss_86974	5	79636967	79637157	191	sqm_5230-dss_86974-mk_904947	-28.7212	SLC41A2	solute carrier family 41 member 2 [Source:NCBI gene;Acc:100519603]
dss_87093	5	80224158	80224277	120	sqm_5241-dss_87093-mk_905594	-22.2426	TXNRD1	thioredoxin reductase 1 [Source:NCBI gene;Acc:396681]
dss_87117	5	80506166	80506383	218	sqm_5242-dss_87117-mk_905692	-27.8726	C12orf73	chromosome 5 C12orf73 homolog [Source:NCBI gene;Acc:110260781]
dss_87200	5	80918934	80919204	271	sqm_5246-dss_87200-mk_906007	-22.9842
mk_906765	5	82713751	82714250	500	sqm_5260-dss_87418-mk_906765	-35.9317
dss_87478	5	83481532	83481746	215	sqm_5264-dss_87478-mk_906917	28.9507	ANO4	anoctamin 4 [Source:NCBI gene;Acc:100525519]
mk_907969	5	87294501	87295000	500	sqm_5275-dss_87771-mk_907969	33.5261	CDK17	cyclin dependent kinase 17 [Source:NCBI gene;Acc:100622337]
mk_908245	5	87492001	87492500	500	sqm_5276-dss_87816-mk_908245	-28.9855	LTA4H	leukotriene A4 hydrolase [Source:NCBI gene;Acc:100154219]
dss_87853	5	87713585	87713800	216	sqm_5279-dss_87853-mk_908432	-20.039	NTN4	netrin 4 [Source:NCBI gene;Acc:100516554]
dss_87864	5	87811063	87811352	290	sqm_5280-dss_87864-mk_908444	-23.8794
mk_909514	5	88843501	88844000	500	sqm_5295-dss_88087-mk_909514	-56.1404	CEP83	centrosomal protein 83 [Source:NCBI gene;Acc:100624783]
dss_88092	5	88873692	88874001	310	sqm_5296-dss_88092-mk_909517	-26.2108	CEP83	centrosomal protein 83 [Source:NCBI gene;Acc:100624783]
dss_88171	5	89096727	89096945	219	sqm_5304-dss_88171-mk_909916	-18.925	ENSSSCG00000049648	No description
dss_88268	5	89645346	89645560	215	sqm_5314-dss_88268-mk_910432	-35.9195	MRPL42	mitochondrial ribosomal protein L42 [Source:NCBI gene;Acc:100519660]
dss_88385	5	90787820	90787965	146	sqm_5321-dss_88385-mk_910747	-21.5765
dss_88476	5	92607412	92607635	224	sqm_5323-dss_88476-mk_910909	-33.4612	ENSSSCG00000043337	No description
dss_88504	5	92965498	92965875	378	sqm_5324-dss_88504-mk_910987	-25.5154	ATP2B1	ATPase plasma membrane Ca2+ transporting 1 [Source:NCBI gene;Acc:397636]
dss_88513	5	92991012	92991320	309	sqm_5325-dss_88513-mk_911021	-27.5261	ATP2B1	ATPase plasma membrane Ca2+ transporting 1 [Source:NCBI gene;Acc:397636]
dss_88530	5	93075629	93075990	362	sqm_5326-dss_88530-mk_911081	21.1916	ENSSSCG00000042626	No description
dss_88638	5	94074945	94075078	134	sqm_5329-dss_88638-mk_911480	-21.793	KITLG	KIT ligand [Source:NCBI gene;Acc:397509]
dss_88713	5	95192430	95192647	218	sqm_5335-dss_88713-mk_911624	-32.3437	ENSSSCG00000044094	No description
dss_89259	5	101849411	101849798	388	sqm_5373-dss_89259-mk_912976	-30.8897
dss_89299	5	102283669	102284154	486	sqm_5374-dss_89299-mk_913133	-26.8537	ENSSSCG00000051497	No description
dss_89362	5	103014229	103014619	391	sqm_5377-dss_89362-mk_913269	-19.5031	NAV3	neuron navigator 3 [Source:NCBI gene;Acc:100622883]
dss_89492	5	103723813	103724068	256	sqm_5385-dss_89492-mk_913661	-36.5956
mk_914810	6	148751	149250	500	sqm_5396-dss_89698-mk_914810	29.0696	DEF8	differentially expressed in FDCP 8 homolog [Source:NCBI gene;Acc:100523845]
mk_914810	6	148751	149250	500	sqm_5395-dss_89698-mk_914810	29.0696	DEF8	differentially expressed in FDCP 8 homolog [Source:NCBI gene;Acc:100523845]
dss_89780	6	281142	281592	451	sqm_5409-dss_89780-mk_915307	17.6996	FANCA	FA complementation group A [Source:NCBI gene;Acc:100621453]
dss_89805	6	309868	310279	412	sqm_5414-dss_89805-mk_915416	-22.6805	ZNF276	zinc finger protein 276 [Source:NCBI gene;Acc:100628034]
mk_915988	6	473001	473500	500	sqm_5424-dss_89889-mk_915988	-25.3334	ANKRD11	ankyrin repeat domain 11 [Source:NCBI gene;Acc:100627188]
mk_916016	6	481001	481500	500	sqm_5425-dss_89894-mk_916016	-26.8265	ANKRD11	ankyrin repeat domain 11 [Source:NCBI gene;Acc:100627188]
mk_916150	6	518751	519250	500	sqm_5430-dss_89912-mk_916150	34.2784	ANKRD11	ankyrin repeat domain 11 [Source:NCBI gene;Acc:100627188]
mk_916156	6	520251	520750	500	sqm_5431-dss_89914-mk_916156	-30.1634	ANKRD11	ankyrin repeat domain 11 [Source:NCBI gene;Acc:100627188]
mk_916307	6	563751	564250	500	sqm_5434-dss_89939-mk_916307	-28.5653	ANKRD11	ankyrin repeat domain 11 [Source:NCBI gene;Acc:100627188]
mk_917041	6	766501	767000	500	sqm_5459-dss_90097-mk_917041	37.6304
mk_917041	6	766501	767000	500	sqm_5458-dss_90097-mk_917041	37.6304
mk_917085	6	778251	778750	500	sqm_5462-dss_90106-mk_917085	-25.4501	CBFA2T3	CBFA2/RUNX1 partner transcriptional co- repressor 3 [Source:NCBI gene;Acc:100525577]
dss_90112	6	788163	788519	357	sqm_5463-dss_90112-mk_917123	22.5092	CBFA2T3	CBFA2/RUNX1 partner transcriptional co- repressor 3 [Source:NCBI gene;Acc:100525577]
dss_90124	6	810548	810897	350	sqm_5465-dss_90124-mk_917204	-18.679	CBFA2T3	CBFA2/RUNX1 partner transcriptional co- repressor 3 [Source:NCBI gene;Acc:100525577]
dss_90186	6	932435	932899	465	sqm_5475-dss_90186-mk_917662	16.3004	PIEZO1	piezo type mechanosensitive ion channel component 1 [Source:NCBI gene;Acc:102164273]
mk_917755	6	959001	959500	500	sqm_5479-dss_90210-mk_917755	-26.0101	PIEZO1	piezo type mechanosensitive ion channel component 1 [Source:NCBI gene;Acc:102164273]
dss_90216	6	966243	966559	317	sqm_5481-dss_90216-mk_917784	-18.3134	PIEZO1	piezo type mechanosensitive ion channel component 1 [Source:NCBI gene;Acc:102164273]
dss_90234	6	995460	995548	89	sqm_5484-dss_90234-mk_917890	15.9876	SNAI3	snail family transcriptional repressor 3 [Source:NCBI gene;Acc:110260883]
dss_90326	6	1119639	1119994	356	sqm_5497-dss_90326-mk_918352	-22.2169
dss_90457	6	1330759	1331205	447	sqm_5518-dss_90457-mk_919140	20.3732
mk_919591	6	1455501	1456000	500	sqm_5528-dss_90537-mk_919591	-27.0736	BANP	BTG3 associated nuclear protein [Source:NCBI gene;Acc:100622381]
dss_90578	6	1513491	1513881	391	sqm_5533-dss_90578-mk_919810	-20.2697	CA5A	carbonic anhydrase 5A [Source:NCBI gene;Acc:110260889]
dss_90653	6	1640748	1641095	348	sqm_5539-dss_90653-mk_920230	18.4019	KLHDC4	kelch domain containing 4 [Source:NCBI gene;Acc:100511452]
dss_90658	6	1654454	1654585	132	sqm_5540-dss_90658-mk_920284	20.616	KLHDC4	kelch domain containing 4 [Source:NCBI gene;Acc:100511452]
dss_90761	6	1854574	1855013	440	sqm_5550-dss_90761-mk_920941	-17.4112	ZCCHC14	zinc finger CCHC-type containing 14 [Source:NCBI gene;Acc:100512105]
dss_90792	6	1897004	1897487	484	sqm_5555-dss_90792-mk_921084	19.8133	ZCCHC14	zinc finger CCHC-type containing 14 [Source:NCBI gene;Acc:100512105]
dss_90940	6	2358699	2358848	150	sqm_5566-dss_90940-mk_922113	-19.1254	ENSSSCG00000043542	No description
dss_90950	6	2374615	2374826	212	sqm_5568-dss_90950-mk_922170	-17.8348
dss_91023	6	2531654	2532094	441	sqm_5577-dss_91023-mk_922744	-15.1567
dss_91081	6	2640001	2640404	404	sqm_5580-dss_91081-mk_923124	-26.9403	ENSSSCG00000051007	No description
mk_924154	6	2957251	2957750	500	sqm_5603-dss_91266-mk_924154	25.1753	ENSSSCG00000041997	No description
mk_925115	6	3256001	3256500	500	sqm_5619-dss_91427-mk_925115	-32.9042	GSE1	Gse1 coiled-coil protein [Source:NCBI gene;Acc:100513153]
mk_926797	6	3739251	3739750	500	sqm_5644-dss_91702-mk_926797	-31.4478	KIAA0513	KIAA0513 ortholog [Source:NCBI gene;Acc:100515140]
dss_91732	6	3799727	3799855	129	sqm_5645-dss_91732-mk_926995	-27.4562	ZDHHC7	zinc finger DHHC-type palmitoyltransferase 7 [Source:NCBI gene;Acc:100514104]
mk_927302	6	3902501	3903000	500	sqm_5650-dss_91786-mk_927302	-39.5372	CRISPLD2	cysteine rich secretory protein LCCL domain containing 2 [Source:NCBI gene;Acc:100625354]
dss_91840	6	3983253	3983597	345	sqm_5654-dss_91840-mk_927573	-20.4244	USP10	ubiquitin specific peptidase 10 [Source:NCBI gene;Acc:100514462]
dss_91902	6	4131134	4131426	293	sqm_5660-dss_91902-mk_927934	-19.383	ENSSSCG00000037645	coactosin like F-actin binding protein 1 [Source:NCBI gene;Acc:100621773]
dss_91975	6	4269326	4269695	370	sqm_5664-dss_91975-mk_928252	21.1686	ATP2C2	ATPase secretory pathway Ca2+ transporting 2 [Source:NCBI gene;Acc:100514770]
dss_92059	6	4517533	4518029	497	sqm_5672-dss_92059-mk_928693	28.8269	MBTPS1	membrane bound transcription factor peptidase, site 1 [Source:NCBI gene;Acc:100516674]
dss_92071	6	4539827	4540125	299	sqm_5674-dss_92071-mk_928761	-20.0716	MBTPS1	membrane bound transcription factor peptidase, site 1 [Source:NCBI gene;Acc:100516674]
dss_92081	6	4549520	4549885	366	sqm_5677-dss_92081-mk_928790	-25.5021	MBTPS1	membrane bound transcription factor peptidase, site 1 [Source:NCBI gene;Acc:100516674]
dss_92103	6	4581764	4582091	328	sqm_5678-dss_92103-mk_928883	-32.7541	SLC38A8	solute carrier family 38 member 8 [Source:NCBI gene;Acc:110260902]
dss_92146	6	4682071	4682455	385	sqm_5680-dss_92146-mk_929119	-23.3897	MLYCD	malonyl-CoA decarboxylase [Source:NCBI gene;Acc:497060]
dss_92285	6	5521701	5521918	218	sqm_5686-dss_92285-mk_929605	-30.5462	CDH13	cadherin 13 [Source:NCBI gene;Acc:100126163]
dss_92292	6	5573059	5573360	302	sqm_5687-dss_92292-mk_929614	-24.2522	CDH13	cadherin 13 [Source:NCBI gene;Acc:100126163]
dss_92388	6	6439531	6439939	409	sqm_5690-dss_92388-mk_929864	-26.3339	PLCG2	phospholipase C gamma 2 [Source:NCBI gene;Acc:100518663]
dss_92389	6	6457603	6458006	404	sqm_5691-dss_92389-mk_929877	-19.5174	PLCG2	phospholipase C gamma 2 [Source:NCBI gene;Acc:100518663]
mk_930000	6	6499751	6500250	500	sqm_5695-dss_92417-mk_930000	-26.5027	PLCG2	phospholipase C gamma 2 [Source:NCBI gene;Acc:100518663]
dss_92547	6	6785608	6786008	401	sqm_5708-dss_92547-mk_930686	-27.0267	CMIP	c-Maf inducing protein [Source:NCBI gene;Acc:100518307]
dss_92580	6	6834196	6834263	68	sqm_5714-dss_92580-mk_930851	-13.6655	CMIP	c-Maf inducing protein [Source:NCBI gene;Acc:100518307]
dss_92585	6	6840018	6840378	361	sqm_5715-dss_92585-mk_930868	-33.1233	CMIP	c-Maf inducing protein [Source:NCBI gene;Acc:100518307]
dss_92591	6	6847443	6847896	454	sqm_5716-dss_92591-mk_930893	-20.6847	CMIP	c-Maf inducing protein [Source:NCBI gene;Acc:100518307]
dss_92607	6	6877241	6877634	394	sqm_5717-dss_92607-mk_930999	-19.4174	CMIP	c-Maf inducing protein [Source:NCBI gene;Acc:100518307]
dss_92685	6	7206753	7206938	186	sqm_5722-dss_92685-mk_931472	-27.761	C16orf46	chromosome 6 C16orf46 homolog [Source:NCBI gene;Acc:110261259]
mk_931474	6	7208501	7209000	500	sqm_5723-dss_92686-mk_931474	-29.5245	ATMIN	ATM interactor [Source:NCBI gene;Acc:110255220]
mk_931720	6	7565751	7566250	500	sqm_5727-dss_92738-mk_931720	-27.0188	CDYL2	chromodomain Y like 2 [Source:NCBI gene;Acc:100627470]
dss_92757	6	7608983	7609313	331	sqm_5729-dss_92757-mk_931834	-20.9396
dss_92761	6	7612456	7612920	465	sqm_5730-dss_92761-mk_931838	-22.1633
dss_92811	6	7790904	7791245	342	sqm_5732-dss_92811-mk_932119	-19.4304	ENSSSCG00000042603	No description
mk_933161	6	8507251	8507750	500	sqm_5741-dss_93013-mk_933161	-34.0905	ENSSSCG00000044043	No description
dss_93025	6	8536570	8537002	433	sqm_5742-dss_93025-mk_933193	-29.0399	ENSSSCG00000044043	No description
dss_93080	6	8813088	8813286	199	sqm_5745-dss_93080-mk_933453	-20.9734
dss_93172	6	9105480	9105765	286	sqm_5750-dss_93172-mk_933929	-31.1226	WWOX	WW domain containing oxidoreductase [Source:NCBI gene;Acc:100518839]
dss_93209	6	9199355	9199594	240	sqm_5753-dss_93209-mk_934112	23.4726	WWOX	WW domain containing oxidoreductase [Source:NCBI gene;Acc:100518839]
dss_93320	6	9464719	9465058	340	sqm_5757-dss_93320-mk_934754	-19.3599	WWOX	WW domain containing oxidoreductase [Source:NCBI gene;Acc:100518839]
mk_935538	6	9820501	9821000	500	sqm_5772-dss_93467-mk_935538	28.4575	WWOX	WW domain containing oxidoreductase [Source:NCBI gene;Acc:100518839]
dss_93560	6	10271745	10272120	376	sqm_5777-dss_93560-mk_935938	-21.9947	ADAMTS18	ADAM metallopeptidase with thrombospondin type 1 motif 18 [Source:NCBI gene;Acc:102167408]
dss_93879	6	12542224	12542449	226	sqm_5795-dss_93879-mk_937133	-36.5398
dss_93901	6	12611746	12612157	412	sqm_5797-dss_93901-mk_937288	21.8884	ENSSSCG00000031462	No description
mk_937319	6	12643001	12643500	500	sqm_5798-dss_93906-mk_937319	-37.0968	ENSSSCG00000031462	No description
mk_938694	6	13863251	13863750	500	sqm_5811-dss_94175-mk_938694	-36.3636	ENSSSCG00000026790	No description
dss_94182	6	13900565	13900788	224	sqm_5812-dss_94182-mk_938725	21.0113
dss_94375	6	15345137	15345253	117	sqm_5824-dss_94375-mk_939546	-18.1927	ENSSSCG00000039142	No description
dss_94549	6	16051414	16051808	395	sqm_5834-dss_94549-mk_940233	17.0895	ENSSSCG00000047359	No description
mk_940541	6	17075751	17076250	500	sqm_5841-dss_94675-mk_940541	-28.6099	WWP2	WW domain containing E3 ubiquitin protein ligase 2 [Source:NCBI gene;Acc:100626361]
mk_940697	6	17193251	17193750	500	sqm_5844-dss_94700-mk_940697	-38.558	WWP2	WW domain containing E3 ubiquitin protein ligase 2 [Source:NCBI gene;Acc:100626361]
dss_94811	6	18010136	18010353	218	sqm_5850-dss_94811-mk_941223	-28.0599	TANGO6	transport and golgi organization 6 homolog [Source:NCBI gene;Acc:110260922]
dss_94875	6	18611095	18611494	400	sqm_5853-dss_94875-mk_941605	-20.2886	MT4	metallothionein 4 [Source:NCBI gene;Acc:110260925]
dss_94932	6	18996618	18997003	386	sqm_5856-dss_94932-mk_941922	-28.5465	NLRC5	NLR family CARD domain containing 5 [Source:NCBI gene;Acc:100135667]
mk_942132	6	19146001	19146500	500	sqm_5859-dss_94968-mk_942132	40	PSME3IP1	proteasome activator subunit 3 interacting protein 1 [Source:NCBI gene;Acc:106508675]
dss_95024	6	19387060	19387273	214	sqm_5862-dss_95024-mk_942390	-26.8239	COQ9	coenzyme Q9 [Source:NCBI gene;Acc:100620830]
dss_95108	6	19714639	19715028	390	sqm_5865-dss_95108-mk_943036	-25.8729	KIFC3	kinesin family member C3 [Source:NCBI gene;Acc:100514463]
mk_943410	6	19950251	19950750	500	sqm_5873-dss_95179-mk_943410	26.4751	CFAP20	cilia and flagella associated protein 20 [Source:NCBI gene;Acc:100513209]
dss_95223	6	20232225	20232633	409	sqm_5874-dss_95223-mk_943612	26.4106	NDRG4	NDRG family member 4 [Source:NCBI gene;Acc:100513927]
mk_943621	6	20243001	20243500	500	sqm_5876-dss_95228-mk_943621	-38	NDRG4	NDRG family member 4 [Source:NCBI gene;Acc:100513927]
dss_95625	6	26919816	26920054	239	sqm_5896-dss_95625-mk_944450	-32.3168	ENSSSCG00000046555	No description
dss_95820	6	27984116	27984327	212	sqm_5903-dss_95820-mk_945598	-32.4676	LRRC36	leucine rich repeat containing 36 [Source:NCBI gene;Acc:100524316]
dss_95839	6	28088751	28089156	406	sqm_5906-dss_95839-mk_945663	-30.4294	HSD11B2	hydroxysteroid 11-beta dehydrogenase 2 [Source:NCBI gene;Acc:396948]
dss_96665	6	34544184	34544648	465	sqm_5943-dss_96665-mk_950434	20.6782	ADCY7	adenylate cyclase 7 [Source:NCBI gene;Acc:100620994]
sqm_5946	6	34585394	34585738	345	sqm_5946-dss_96680-mk_950533	-18.5231	ADCY7	adenylate cyclase 7 [Source:NCBI gene;Acc:100620994]
dss_97018	6	36772688	36772904	217	sqm_5961-dss_97018-mk_952963	-22.6781
mk_957703	6	42941751	42942250	500	sqm_6000-dss_97868-mk_957703	-30.2439	GPATCH1	G-patch domain containing 1 [Source:NCBI gene;Acc:100525924]
dss_97928	6	43185193	43185528	336	sqm_6006-dss_97928-mk_958105	20.5434	PEPD	peptidase D [Source:NCBI gene;Acc:100511084]
dss_97935	6	43196407	43196667	261	sqm_6009-dss_97935-mk_958147	18.4966	PEPD	peptidase D [Source:NCBI gene;Acc:100511084]
dss_98222	6	44825957	44826328	372	sqm_6023-dss_98222-mk_959828	23.2186	CD22	CD22 molecule [Source:NCBI gene;Acc:102161349]
dss_98268	6	45016199	45016512	314	sqm_6025-dss_98268-mk_960159	-17.2873	TMEM147	transmembrane protein 147 [Source:NCBI gene;Acc:110261278]
dss_98288	6	45161382	45161826	445	sqm_6027-dss_98288-mk_960350	26.537	KMT2B	lysine methyltransferase 2B [Source:NCBI gene;Acc:100520742]
dss_98395	6	45647490	45647857	368	sqm_6034-dss_98395-mk_961074	-27.2174
dss_98448	6	46106163	46106383	221	sqm_6037-dss_98448-mk_961247	-24.3363	ENSSSCG00000002935	zinc finger protein 568 [Source:NCBI gene;Acc:100511135]
dss_98569	6	46927290	46927607	318	sqm_6042-dss_98569-mk_961587	-38.936	ENSSSCG00000002950	signal induced proliferation associated 1 like 3 [Source:NCBI gene;Acc:100514291]
dss_98722	6	47453178	47453471	294	sqm_6056-dss_98722-mk_962690	-27.5676
mk_963197	6	47682751	47683250	500	sqm_6064-dss_98793-mk_963197	-30.112	RINL	Ras and Rab interactor like [Source:NCBI gene;Acc:102163514]
dss_98825	6	47751357	47751759	403	sqm_6067-dss_98825-mk_963369	-29.3255	FBXO17	F-box protein 17 [Source:NCBI gene;Acc:100519028]
dss_98925	6	48156252	48156575	324	sqm_6074-dss_98925-mk_964162	30.8863	SUPT5H	SPT5 homolog, DSIF elongation factor subunit [Source:NCBI gene;Acc:100623068]
dss_98934	6	48171007	48171261	255	sqm_6077-dss_98934-mk_964194	-17.6903	SUPT5H	SPT5 homolog, DSIF elongation factor subunit [Source:NCBI gene;Acc:100623068]
dss_98993	6	48380707	48381140	434	sqm_6080-dss_98993-mk_964518	-26.6956
dss_99243	6	49463802	49464056	255	sqm_6090-dss_99243-mk_966413	-26.9961	ENSSSCG00000044323	No description
dss_99250	6	49504951	49505257	307	sqm_6092-dss_99250-mk_966435	-32.1799
mk_966562	6	49591751	49592250	500	sqm_6094-dss_99268-mk_966562	-33.0819	MEGF8	multiple EGF like domains 8 [Source:NCBI gene;Acc:100513862]
mk_969345	6	51540501	51541000	500	sqm_6120-dss_99695-mk_969345	27.3767	PPP1R37	protein phosphatase 1 regulatory subunit 37 [Source:NCBI gene;Acc:110261004]
mk_969345	6	51540501	51541000	500	sqm_6119-dss_99695-mk_969345	27.3767	PPP1R37	protein phosphatase 1 regulatory subunit 37 [Source:NCBI gene;Acc:110261004]
mk_969685	6	51670001	51670500	500	sqm_6122-dss_99738-mk_969685	30.9176	MARK4	microtubule affinity regulating kinase 4 [Source:NCBI gene;Acc:100624209]
dss_99748	6	51686533	51686907	375	sqm_6123-dss_99748-mk_969738	-19.3787	MARK4	microtubule affinity regulating kinase 4 [Source:NCBI gene;Acc:100624209]
dss_99961	6	52475203	52475612	410	sqm_6136-dss_99961-mk_971367	-27.0497	CCDC8	coiled-coil domain containing 8 [Source:NCBI gene;Acc:100513356]
mk_971477	6	52524751	52525250	500	sqm_6137-dss_99980-mk_971477	-25.0932	PTGIR	prostaglandin I2 receptor [Source:NCBI gene;Acc:100622305]
dss_100036	6	52652558	52652843	286	sqm_6140-dss_100036-mk_971753	-23.1398	SLC1A5	solute carrier family 1 member 5 [Source:NCBI gene;Acc:641348]
dss_100096	6	52914629	52915000	372	sqm_6144-dss_100096-mk_972161	-21.5241	ZC3H4	zinc finger CCCH-type containing 4 [Source:NCBI gene;Acc:100515084]
mk_972617	6	53147251	53147750	500	sqm_6148-dss_100167-mk_972617	-30.4983	DHX34	DExH-box helicase 34 [Source:NCBI gene;Acc:100515780]
mk_972897	6	53261251	53261750	500	sqm_6154-dss_100211-mk_972897	-26.3256	NAPA	NSF attachment protein alpha [Source:NCBI gene;Acc:100515953]
mk_972923	6	53268751	53269250	500	sqm_6155-dss_100216-mk_972923	-27.6538	NAPA	NSF attachment protein alpha [Source:NCBI gene;Acc:100515953]
dss_100281	6	53445702	53446182	481	sqm_6160-dss_100281-mk_973384	23.6441	NOP53	NOP53 ribosome biogenesis factor [Source:NCBI gene;Acc:100624752]
mk_973719	6	53630501	53631000	500	sqm_6162-dss_100328-mk_973719	-25.4188	LIG1	DNA ligase 1 [Source:NCBI gene;Acc:100520434]
dss_100390	6	53870918	53871082	165	sqm_6167-dss_100390-mk_974261	24.9786	CYTH2	cytohesin 2 [Source:NCBI gene;Acc:100240721]
dss_100467	6	54190559	54191036	478	sqm_6172-dss_100467-mk_975076	30.048	NUCB1	nucleobindin 1 [Source:NCBI gene;Acc:100512538]
dss_100498	6	54298820	54299157	338	sqm_6176-dss_100498-mk_975361	-20.5813	SNRNP70	small nuclear ribonucleoprotein U1 subunit 70 [Source:NCBI gene;Acc:100628160]
sqm_6177	6	54303096	54303487	392	sqm_6177-dss_100502-mk_975373	-39.0917	SNRNP70	small nuclear ribonucleoprotein U1 subunit 70 [Source:NCBI gene;Acc:100628160]
sqm_6178	6	54303488	54303764	277	sqm_6178-dss_100502-mk_975374	-24.9943	SNRNP70	small nuclear ribonucleoprotein U1 subunit 70 [Source:NCBI gene;Acc:100628160]
dss_100868	6	55422866	55423102	237	sqm_6205-dss_100868-mk_978060	16.7164	SYT3	synaptotagmin 3 [Source:NCBI gene;Acc:100511086]
dss_100958	6	55739127	55739532	406	sqm_6213-dss_100958-mk_978792	25.1235	ENSSSCG00000040236	cytosolic thiouridylase subunit 1 [Source:NCBI gene;Acc:110261035]
mk_979262	6	55997251	55997750	500	sqm_6218-dss_101014-mk_979262	26.2715	PRPF31	pre-mRNA processing factor 31 [Source:NCBI gene;Acc:100520791]
mk_979262	6	55997251	55997750	500	sqm_6219-dss_101014-mk_979262	26.2715	PRPF31	pre-mRNA processing factor 31 [Source:NCBI gene;Acc:100520791]
dss_101051	6	56098435	56098823	389	sqm_6220-dss_101051-mk_979452	-26.1505
dss_101291	6	57363759	57364244	486	sqm_6237-dss_101291-mk_980771	18.7923	ENSSSCG00000045482	zinc finger protein 836-like [Source:NCBI gene;Acc:110261288]
dss_101334	6	57574679	57574936	258	sqm_6240-dss_101334-mk_980954	-30.468	ENSSSCG00000050878	No description
dss_101425	6	58099793	58100155	363	sqm_6244-dss_101425-mk_981502	-24.2868	ENSSSCG00000040419	zinc finger protein 615 [Source:NCBI gene;Acc:100516615]
dss_101427	6	58119107	58119575	469	sqm_6245-dss_101427-mk_981506	28.0619	ENSSSCG00000040419	zinc finger protein 615 [Source:NCBI gene;Acc:100516615]
dss_101480	6	58402801	58403018	218	sqm_6253-dss_101480-mk_981885	-25.211	ENSSSCG00000003236	sialic acid binding Ig like lectin 5 [Source:NCBI gene;Acc:100514653]
dss_101492	6	58507598	58508025	428	sqm_6254-dss_101492-mk_982101	-22.0307	ENSSSCG00000003230	claudin domain containing 2 [Source:NCBI gene;Acc:100513093]
mk_982336	6	58742251	58742750	500	sqm_6258-dss_101561-mk_982336	-28.875	ENSSSCG00000029231	No description
dss_101638	6	58997299	58997761	463	sqm_6260-dss_101638-mk_982694	-29.7326	ENSSSCG00000037426	leukocyte immunoglobulin-like receptor subfamily A member 6 [Source:NCBI gene;Acc:100517285]
mk_984443	6	59738751	59739250	500	sqm_6272-dss_101862-mk_984443	25.458	ZNF784	zinc finger protein 784 [Source:NCBI gene;Acc:100628161]
dss_101957	6	60311417	60311696	280	sqm_6282-dss_101957-mk_984944	-26.3201	NLRP13	NLR family pyrin domain containing 13 [Source:NCBI gene;Acc:100521019]
dss_102052	6	60740686	60741085	400	sqm_6287-dss_102052-mk_985611	-20.6841
dss_102112	6	61110890	61111044	155	sqm_6291-dss_102112-mk_986036	-39.6903
mk_986256	6	61305001	61305500	500	sqm_6296-dss_102163-mk_986256	33.406	ENSSSCG00000046890	No description
mk_986256	6	61305001	61305500	500	sqm_6295-dss_102163-mk_986256	33.406	ENSSSCG00000046890	No description
mk_986265	6	61307251	61307750	500	sqm_6297-dss_102165-mk_986265	30.1806	ENSSSCG00000046890	No description
dss_102373	6	62364833	62365039	207	sqm_6307-dss_102373-mk_987814	29.9035	ENSSSCG00000003989	No description
dss_102399	6	62474128	62474533	406	sqm_6311-dss_102399-mk_987930	-25.3285	ENSSSCG00000047003	zinc finger protein 501 [Source:NCBI gene;Acc:100514656]
mk_987938	6	62480751	62481250	500	sqm_6312-dss_102402-mk_987938	-30.0189	ENSSSCG00000047003	zinc finger protein 501 [Source:NCBI gene;Acc:100514656]
dss_102435	6	62682659	62683093	435	sqm_6315-dss_102435-mk_988180	20.8247	ENSSSCG00000050069	chromosome 6 C19orf18 homolog [Source:NCBI gene;Acc:100516445]
dss_102447	6	62727883	62728291	409	sqm_6318-dss_102447-mk_988294	-22.195	ZNF606	zinc finger protein 606 [Source:NCBI gene;Acc:102158443]
dss_102467	6	62774216	62774390	175	sqm_6321-dss_102467-mk_988399	-20.7635
mk_989748	6	63385251	63385750	500	sqm_6332-dss_102634-mk_989748	-39.4598	AGRN	agrin [Source:NCBI gene;Acc:100621139]
dss_102736	6	63604949	63605415	467	sqm_6341-dss_102736-mk_990498	17.4358	UBE2J2	ubiquitin conjugating enzyme E2 J2 [Source:NCBI gene;Acc:100523610]
dss_102756	6	63673140	63673302	163	sqm_6343-dss_102756-mk_990744	17.9063	UBE2J2	ubiquitin conjugating enzyme E2 J2 [Source:NCBI gene;Acc:100523610]
mk_991373	6	63851001	63851500	500	sqm_6354-dss_102835-mk_991373	-32.1609	ENSSSCG00000038967	NAD kinase [Source:NCBI gene;Acc:110261345]
mk_991373	6	63851001	63851500	500	sqm_6355-dss_102835-mk_991373	-32.1609	ENSSSCG00000038967	NAD kinase [Source:NCBI gene;Acc:110261345]
dss_102972	6	64084473	64084772	300	sqm_6366-dss_102972-mk_992107	-22.0608	PRKCZ	protein kinase C zeta [Source:NCBI gene;Acc:100533200]
mk_992137	6	64092001	64092500	500	sqm_6368-dss_102978-mk_992137	-27.5557	PRKCZ	protein kinase C zeta [Source:NCBI gene;Acc:100533200]
mk_992137	6	64092001	64092500	500	sqm_6369-dss_102978-mk_992137	-27.5557	PRKCZ	protein kinase C zeta [Source:NCBI gene;Acc:100533200]
dss_102985	6	64098414	64098903	490	sqm_6371-dss_102985-mk_992161	-16.5488	PRKCZ	protein kinase C zeta [Source:NCBI gene;Acc:100533200]
dss_103072	6	64216789	64217107	319	sqm_6380-dss_103072-mk_992597	-23.1531	SKI	SKI proto-oncogene [Source:NCBI gene;Acc:110261080]
mk_992632	6	64225751	64226250	500	sqm_6381-dss_103081-mk_992632	-25.9139	SKI	SKI proto-oncogene [Source:NCBI gene;Acc:110261080]
dss_103084	6	64228432	64228924	493	sqm_6382-dss_103084-mk_992641	-16.8473	SKI	SKI proto-oncogene [Source:NCBI gene;Acc:110261080]
mk_995763	6	65132751	65133250	500	sqm_6433-dss_103541-mk_995763	30.1808	MEGF6	multiple EGF like domains 6 [Source:NCBI gene;Acc:102165253]
dss_103613	6	65288663	65289037	375	sqm_6440-dss_103613-mk_996283	-17.5958	CEP104	centrosomal protein 104 [Source:NCBI gene;Acc:106510608]
dss_104169	6	67478592	67478907	316	sqm_6466-dss_104169-mk_1000622	-27.082	DNAJC11	DnaJ heat shock protein family (Hsp40) member C11 [Source:NCBI gene;Acc:100518845]
dss_104201	6	67613733	67614040	308	sqm_6467-dss_104201-mk_1000844	-25.2971	CAMTA1	calmodulin binding transcription activator 1 [Source:NCBI gene;Acc:102160515]
dss_104865	6	70052573	70052787	215	sqm_6510-dss_104865-mk_1005545	26.5999	PIK3CD	phosphatidylinositol-4,5-bisphosphate 3- kinase catalytic subunit delta [Source:NCBI gene;Acc:100518131]
dss_105009	6	70690343	70690831	489	sqm_6518-dss_105009-mk_1006468	34.7625	PGD	phosphogluconate dehydrogenase [Source:NCBI gene;Acc:397546]
mk_1009652	6	72219001	72219500	500	sqm_6542-dss_105359-mk_1009652	-25.6287	TNFRSF1B	TNF receptor superfamily member 1B [Source:NCBI gene;Acc:100037306]
dss_105508	6	73124035	73124211	177	sqm_6549-dss_105508-mk_1010686	27.6349	PRDM2	PR/SET domain 2 [Source:NCBI gene;Acc:100518559]
dss_105792	6	74663936	74664287	352	sqm_6558-dss_105792-mk_1012297	-31.2501	CTRC	EF-hand domain family member D2 [Source:NCBI gene;Acc:100520743]
dss_106086	6	75920443	75920833	391	sqm_6573-dss_106086-mk_1014191	35.2656
dss_106104	6	75992305	75992733	429	sqm_6575-dss_106104-mk_1014353	-21.1876	RCC2	regulator of chromosome condensation 2 [Source:NCBI gene;Acc:100525466]
dss_106392	6	77378726	77379187	462	sqm_6588-dss_106392-mk_1016237	-19.4359	ALDH4A1	aldehyde dehydrogenase 4 family member A1 [Source:NCBI gene;Acc:100820830]
dss_106516	6	77819545	77819933	389	sqm_6598-dss_106516-mk_1017051	-25.4271	CAPZB	capping actin protein of muscle Z-line subunit beta [Source:NCBI gene;Acc:100134958]
dss_106768	6	79387831	79388059	229	sqm_6612-dss_106768-mk_1018514	21.5816
dss_106799	6	79492202	79492438	237	sqm_6613-dss_106799-mk_1018684	-16.9684	ENSSSCG00000044801	No description
dss_107117	6	81060789	81061125	337	sqm_6634-dss_107117-mk_1020747	-23.608	LUZP1	leucine zipper protein 1 [Source:NCBI gene;Acc:100620499]
mk_1021012	6	81437751	81438250	500	sqm_6639-dss_107168-mk_1021012	30.8362
dss_107255	6	82040521	82040983	463	sqm_6645-dss_107255-mk_1021620	-19.7033	GRHL3	grainyhead like transcription factor 3 [Source:NCBI gene;Acc:100521975]
dss_107345	6	82592987	82593146	160	sqm_6653-dss_107345-mk_1022237	-19.9217	RUNX3	RUNX family transcription factor 3 [Source:NCBI gene;Acc:100622884]
dss_107393	6	82902052	82902243	192	sqm_6655-dss_107393-mk_1022553	26.5906	RHCE	Rh blood group CcEe antigens [Source:NCBI gene;Acc:397670]
mk_1022987	6	83255751	83256250	500	sqm_6660-dss_107465-mk_1022987	-38.0797	ENSSSCG00000003554	selenoprotein N [Source:NCBI gene;Acc:100037963]
mk_1024638	6	84751251	84751750	500	sqm_6673-dss_107710-mk_1024638	-29.9056	ENSSSCG00000047147	No description
dss_107950	6	86405807	86406271	465	sqm_6683-dss_107950-mk_1025958	-17.7173
dss_108391	6	89083475	89083941	467	sqm_6704-dss_108391-mk_1028591	18.6142	KIAA1522	KIAA1522 ortholog [Source:NCBI gene;Acc:100621029]
dss_108507	6	89751116	89751578	463	sqm_6710-dss_108507-mk_1029272	-24.7765	ZSCAN20	zinc finger and SCAN domain containing 20 [Source:NCBI gene;Acc:100522553]
dss_108714	6	91102914	91103353	440	sqm_6721-dss_108714-mk_1030337	-23.0142	ENSSSCG00000049071	No description
dss_108782	6	91721220	91721716	497	sqm_6725-dss_108782-mk_1030612	-24.2336	KIAA0319L	KIAA0319 like [Source:NCBI gene;Acc:110261144]
dss_108962	6	92829654	92830017	364	sqm_6734-dss_108962-mk_1031669	-23.847
dss_108968	6	92846359	92846784	426	sqm_6735-dss_108968-mk_1031682	-18.0778
dss_109021	6	93117880	93118231	352	sqm_6740-dss_109021-mk_1032094	-31.1273	GRIK3	glutamate ionotropic receptor kainate type subunit 3 [Source:NCBI gene;Acc:100511641]
dss_109085	6	93585831	93586007	177	sqm_6744-dss_109085-mk_1032567	23.8676	MEAF6	MYST/Esa1 associated factor 6 [Source:NCBI gene;Acc:100627675]
dss_109246	6	94617866	94618028	163	sqm_6747-dss_109246-mk_1033567	-22.0878
dss_109295	6	95112621	95112832	212	sqm_6749-dss_109295-mk_1033870	-21.5634	MACF1	microtubule actin crosslinking factor 1 [Source:NCBI gene;Acc:106504077]
dss_109386	6	95542233	95542517	285	sqm_6752-dss_109386-mk_1034234	-29.3786
dss_109479	6	96406935	96407428	494	sqm_6759-dss_109479-mk_1034695	-10.3	LDLRAD4	low density lipoprotein receptor class A domain containing 4 [Source:NCBI gene;Acc:100622189]
dss_109639	6	97216440	97216833	394	sqm_6767-dss_109639-mk_1035316	-23.5472
dss_109645	6	97225914	97226265	352	sqm_6769-dss_109645-mk_1035336	-35.1446
dss_109913	6	98964938	98965413	476	sqm_6790-dss_109913-mk_1036819	-30.2341
dss_110202	6	101547748	101548074	327	sqm_6804-dss_110202-mk_1038309	-31.1268	EPB41L3	erythrocyte membrane protein band 4.1 like 3 [Source:NCBI gene;Acc:100520913]
mk_1038392	6	101647751	101648250	500	sqm_6807-dss_110230-mk_1038392	-25.146	EPB41L3	erythrocyte membrane protein band 4.1 like 3 [Source:NCBI gene;Acc:100520913]
dss_110774	6	108152884	108153183	300	sqm_6820-dss_110774-mk_1040420	-32.1887	CABLES1	Cdk5 and Abl enzyme substrate 1 [Source:NCBI gene;Acc:100526114]
mk_1040474	6	108186751	108187250	500	sqm_6821-dss_110782-mk_1040474	-30.2175	CABLES1	Cdk5 and Abl enzyme substrate 1 [Source:NCBI gene;Acc:100526114]
dss_110876	6	108672233	108672565	333	sqm_6825-dss_110876-mk_1040950	26.5583	LAMA3	laminin subunit alpha 3 [Source:NCBI gene;Acc:100511642]
dss_110888	6	108717384	108717729	346	sqm_6826-dss_110888-mk_1040995	-28.1279	LAMA3	laminin subunit alpha 3 [Source:NCBI gene;Acc:100511642]
dss_111189	6	112262884	112263223	340	sqm_6837-dss_111189-mk_1041869	-30.0604
dss_111340	6	115760841	115761221	381	sqm_6843-dss_111340-mk_1042228	-20.8433	TRAPPC8	trafficking protein particle complex 8 [Source:NCBI gene;Acc:100626409]
dss_111452	6	117865575	117865760	186	sqm_6848-dss_111452-mk_1042537	-26.8925	NOL4	nucleolar protein 4 [Source:NCBI gene;Acc:100518847]
dss_111478	6	118378326	118378752	427	sqm_6850-dss_111478-mk_1042578	-29.3953	DTNA	dystrobrevin alpha [Source:NCBI gene;Acc:100627907]
dss_112203	6	136002261	136002578	318	sqm_6877-dss_112203-mk_1044464	-20.6933	AK5	adenylate kinase 5 [Source:NCBI gene;Acc:733697]
dss_112241	6	136786554	136786935	382	sqm_6878-dss_112241-mk_1044581	-36.154	ST6GALNAC3	ST6 N-acetylgalactosaminide alpha-2,6- sialyltransferase 3 [Source:NCBI gene;Acc:100512173]
dss_112603	6	145016407	145016607	201	sqm_6891-dss_112603-mk_1045389	-22.1342
dss_112882	6	147794199	147794668	470	sqm_6903-dss_112882-mk_1046428	-38.4983	CACHD1	cache domain containing 1 [Source:NCBI gene;Acc:100522413]
dss_113017	6	148784094	148784380	287	sqm_6907-dss_113017-mk_1046872	-21.983
dss_113081	6	149771718	149771911	194	sqm_6910-dss_113081-mk_1047173	-22.6487	DOCK7	dedicator of cytokinesis 7 [Source:NCBI gene;Acc:100522877]
dss_113275	6	152982921	152983268	348	sqm_6924-dss_113275-mk_1047863	-30.2388	FGGY	FGGY carbohydrate kinase domain containing [Source:NCBI gene;Acc:100525819]
dss_113529	6	155442631	155442931	301	sqm_6936-dss_113529-mk_1048497	-28.6447	C8B	complement C8 beta chain [Source:NCBI gene;Acc:100037954]
dss_113604	6	155985406	155985740	335	sqm_6941-dss_113604-mk_1048795	-20.9661	ENSSSCG00000043918	No description
dss_113687	6	157063141	157063355	215	sqm_6943-dss_113687-mk_1048932	-33.2545
mk_1049548	6	157765501	157766000	500	sqm_6949-dss_113815-mk_1049548	30.9651	ACOT11	acyl-CoA thioesterase 11 [Source:NCBI gene;Acc:110261225]
dss_113904	6	158012045	158012433	389	sqm_6955-dss_113904-mk_1050132	-25.0272	SSBP3	single stranded DNA binding protein 3 [Source:NCBI gene;Acc:100627329]
mk_1050174	6	158024501	158025000	500	sqm_6957-dss_113910-mk_1050174	-28.3344	SSBP3	single stranded DNA binding protein 3 [Source:NCBI gene;Acc:100627329]
mk_1050692	6	158412751	158413250	500	sqm_6963-dss_113989-mk_1050692	-31.391	YIPF1	Yip1 domain family member 1 [Source:NCBI gene;Acc:100621520]
dss_114172	6	159048785	159049245	461	sqm_6975-dss_114172-mk_1051778	26.1621	CPT2	carnitine palmitoyltransferase 2 [Source:NCBI gene;Acc:100519491]
mk_1052547	6	159928501	159929000	500	sqm_6981-dss_114324-mk_1052547	-37.2235	ZFYVE9	zinc finger FYVE-type containing 9 [Source:NCBI gene;Acc:100517164]
dss_114638	6	163067793	163068143	351	sqm_7006-dss_114638-mk_1053655	-25.5236	AGBL4	BEN domain containing 5 [Source:NCBI gene;Acc:110261423]
dss_114706	6	163396354	163396482	129	sqm_7011-dss_114706-mk_1053970	-22.6773	SPATA6	spermatogenesis associated 6 [Source:NCBI gene;Acc:100415810]
dss_115015	6	164718406	164718832	427	sqm_7034-dss_115015-mk_1056079	-25.9129	CYP4B1	cytochrome P450 4B1 [Source:NCBI gene;Acc:100523909]
dss_115098	6	164975528	164975795	268	sqm_7038-dss_115098-mk_1056526	24.6691	DMBX1	diencephalon/mesencephalon homeobox 1 [Source:NCBI gene;Acc:100524381]
mk_1057048	6	165217501	165218000	500	sqm_7046-dss_115168-mk_1057048	-27.1377	POMGNT1	protein O-linked mannose N- acetylglucosaminyltransferase 1 (beta 1,2-) [Source:NCBI gene;Acc:780413]
mk_1057050	6	165218001	165218500	500	sqm_7047-dss_115168-mk_1057050	-27.39	POMGNT1	protein O-linked mannose N- acetylglucosaminyltransferase 1 (beta 1,2-) [Source:NCBI gene;Acc:780413]
mk_1057220	6	165406751	165407250	500	sqm_7048-dss_115201-mk_1057220	28.8781	MAST2	microtubule associated serine/threonine kinase 2 [Source:NCBI gene;Acc:100512112]
dss_115233	6	165506678	165506990	313	sqm_7050-dss_115233-mk_1057389	-27.0593	MAST2	microtubule associated serine/threonine kinase 2 [Source:NCBI gene;Acc:100512112]
dss_115234	6	165509146	165509406	261	sqm_7051-dss_115234-mk_1057390	-32.4537	MAST2	microtubule associated serine/threonine kinase 2 [Source:NCBI gene;Acc:100512112]
dss_115411	6	166459202	166459636	435	sqm_7055-dss_115411-mk_1058141	26.2641	EIF2B3	eukaryotic translation initiation factor 2B subunit gamma [Source:NCBI gene;Acc:100622917]
dss_115453	6	166574573	166574953	381	sqm_7058-dss_115453-mk_1058409	-30.8552	KIF2C	kinesin family member 2C [Source:NCBI gene;Acc:100516205]
mk_1059559	6	167045751	167046250	500	sqm_7067-dss_115608-mk_1059559	-29.9896	ERI3	ERI1 exoribonuclease family member 3 [Source:NCBI gene;Acc:100521097]
dss_115614	6	167057306	167057738	433	sqm_7068-dss_115614-mk_1059599	-22.913	ERI3	ERI1 exoribonuclease family member 3 [Source:NCBI gene;Acc:100521097]
dss_115722	6	167384936	167385149	214	sqm_7075-dss_115722-mk_1060298	17.2824	ST3GAL3	ST3 beta-galactoside alpha-2,3- sialyltransferase 3 [Source:NCBI gene;Acc:396619]
dss_115795	6	167601821	167602076	256	sqm_7082-dss_115795-mk_1060700	-32.1244	ENSSSCG00000026449	lysine demethylase 4A [Source:NCBI gene;Acc:100621904]
dss_116167	6	168700834	168701271	438	sqm_7106-dss_116167-mk_1062710	-19.3712
dss_116322	6	169194013	169194450	438	sqm_7118-dss_116322-mk_1063606	-29.008
dss_116429	6	169403768	169404247	480	sqm_7125-dss_116429-mk_1064075	-21.0582
mk_1064100	6	169410751	169411250	500	sqm_7126-dss_116434-mk_1064100	-29.2063
dss_116789	6	170228229	170228598	370	sqm_7160-dss_116789-mk_1066371	18.9968	CTPS1	CTP synthase 1 [Source:NCBI gene;Acc:100525292]
mk_1068153	7	250001	250500	500	sqm_7182-dss_117026-mk_1068153	-30.2556	EXOC2	exocyst complex component 2 [Source:NCBI gene;Acc:100520314]
mk_1068153	7	250001	250500	500	sqm_7183-dss_117026-mk_1068153	-30.2556	EXOC2	exocyst complex component 2 [Source:NCBI gene;Acc:100520314]
dss_117054	7	296443	296695	253	sqm_7188-dss_117054-mk_1068287	-19.0346	EXOC2	exocyst complex component 2 [Source:NCBI gene;Acc:100520314]
dss_117289	7	737055	737301	247	sqm_7214-dss_117289-mk_1069654	-16.469
mk_1069858	7	798001	798500	500	sqm_7221-dss_117327-mk_1069858	-30.3137	GMDS	GDP-mannose 4,6-dehydratase [Source:NCBI gene;Acc:100520846]
mk_1070495	7	970251	970750	500	sqm_7243-dss_117448-mk_1070495	-25.9062	GMDS	GDP-mannose 4,6-dehydratase [Source:NCBI gene;Acc:100520846]
dss_117457	7	979675	979940	266	sqm_7245-dss_117457-mk_1070525	-15.0884	GMDS	GDP-mannose 4,6-dehydratase [Source:NCBI gene;Acc:100520846]
mk_1070732	7	1041751	1042250	500	sqm_7249-dss_117492-mk_1070732	-27.0505	GMDS	GDP-mannose 4,6-dehydratase [Source:NCBI gene;Acc:100520846]
dss_117555	7	1129448	1129914	467	sqm_7254-dss_117555-mk_1071009	-21.4617	GMDS	GDP-mannose 4,6-dehydratase [Source:NCBI gene;Acc:100520846]
dss_117661	7	1326083	1326440	358	sqm_7263-dss_117661-mk_1071589	-20.8425
dss_117665	7	1341644	1341961	318	sqm_7264-dss_117665-mk_1071621	-25.7761
mk_1071794	7	1401251	1401750	500	sqm_7270-dss_117693-mk_1071794	-28.66
mk_1072060	7	1477751	1478250	500	sqm_7274-dss_117742-mk_1072060	-31.3078	ENSSSCG00000043410	No description
mk_1072762	7	1755001	1755500	500	sqm_7292-dss_117853-mk_1072762	-34.3549	SERPINB6	serpin family B member 6 [Source:HGNC Symbol;Acc:HGNC:8950]
mk_1072874	7	1796501	1797000	500	sqm_7293-dss_117866-mk_1072874	28.3951	NQO2	N-ribosyldihydronicotinamide:quinone reductase 2 [Source:NCBI gene;Acc:100739771]
dss_117934	7	1900517	1900759	243	sqm_7299-dss_117934-mk_1073135	-20.5763	BPHL	biphenyl hydrolase like [Source:NCBI gene;Acc:100154272]
dss_117954	7	1931126	1931623	498	sqm_7301-dss_117954-mk_1073222	-24.5188	TUBB2B	tubulin beta-2A chain [Source:NCBI gene;Acc:100624785]
dss_117967	7	1985468	1985893	426	sqm_7303-dss_117967-mk_1073360	23.0978	PSMG4	proteasome assembly chaperone 4 [Source:NCBI gene;Acc:100156905]
mk_1073578	7	2051001	2051500	500	sqm_7308-dss_118003-mk_1073578	-32.4686	SLC22A23	solute carrier family 22 member 23 [Source:NCBI gene;Acc:100152838]
dss_118017	7	2070341	2070505	165	sqm_7311-dss_118017-mk_1073649	-27.157	SLC22A23	solute carrier family 22 member 23 [Source:NCBI gene;Acc:100152838]
mk_1074302	7	2286501	2287000	500	sqm_7318-dss_118104-mk_1074302	-32
dss_118135	7	2387355	2387646	292	sqm_7320-dss_118135-mk_1074510	23.7097	PRPF4B	pre-mRNA processing factor 4B [Source:NCBI gene;Acc:100157287]
mk_1074535	7	2395251	2395750	500	sqm_7321-dss_118140-mk_1074535	-30.3831	PRPF4B	pre-mRNA processing factor 4B [Source:NCBI gene;Acc:100157287]
dss_118355	7	2963659	2964157	499	sqm_7341-dss_118355-mk_1075898	-26.8237	CDYL	chromodomain Y like [Source:NCBI gene;Acc:100155291]
dss_118362	7	2977495	2977718	224	sqm_7342-dss_118362-mk_1075924	-19.3662
dss_118401	7	3086468	3086805	338	sqm_7346-dss_118401-mk_1076207	-17.874	ENSSSCG00000031269	LYR motif containing 4 [Source:NCBI gene;Acc:100522444]
dss_118453	7	3174927	3175231	305	sqm_7351-dss_118453-mk_1076484	35.4247	ENSSSCG00000031269	LYR motif containing 4 [Source:NCBI gene;Acc:100522444]
dss_118460	7	3198689	3199069	381	sqm_7352-dss_118460-mk_1076548	20.322	ENSSSCG00000038717	phenylalanyl-tRNA synthetase 2, mitochondrial [Source:NCBI gene;Acc:100625424]
mk_1076571	7	3206751	3207250	500	sqm_7353-dss_118465-mk_1076571	-27.7711	ENSSSCG00000038717	phenylalanyl-tRNA synthetase 2, mitochondrial [Source:NCBI gene;Acc:100625424]
dss_118817	7	4414906	4415217	312	sqm_7378-dss_118817-mk_1079365	-20.8003
mk_1079806	7	4594501	4595000	500	sqm_7380-dss_118896-mk_1079806	-28.5361
dss_118922	7	4638900	4639377	478	sqm_7382-dss_118922-mk_1079956	-20.0421
dss_118968	7	4829398	4829762	365	sqm_7387-dss_118968-mk_1080313	21.2415
mk_1080434	7	4896501	4897000	500	sqm_7389-dss_118985-mk_1080434	-27.9897	DSP	desmoplakin [Source:NCBI gene;Acc:100156744]
sqm_7392	7	4931489	4931934	446	sqm_7392-dss_119012-mk_1080520	-18.285	SNRNP48	small nuclear ribonucleoprotein U11/U12 subunit 48 [Source:NCBI gene;Acc:100152326]
mk_1080520	7	4931751	4932250	500	sqm_7393-dss_119012-mk_1080520	-25.9972	SNRNP48	small nuclear ribonucleoprotein U11/U12 subunit 48 [Source:NCBI gene;Acc:100152326]
dss_119127	7	5256967	5257226	260	sqm_7400-dss_119127-mk_1081204	-26.0385
dss_119208	7	5974450	5974740	291	sqm_7407-dss_119208-mk_1081767	-23.6365
dss_119396	7	7722700	7723134	435	sqm_7418-dss_119396-mk_1082981	21.4269	ELOVL2	ELOVL fatty acid elongase 2 [Source:NCBI gene;Acc:100153368]
dss_119464	7	8074226	8074386	161	sqm_7423-dss_119464-mk_1083379	-29.0561	NEDD9	neural precursor cell expressed, developmentally down-regulated 9 [Source:NCBI gene;Acc:100154178]
dss_119546	7	8643221	8643715	495	sqm_7426-dss_119546-mk_1083620	-27.7568	HIVEP1	HIVEP zinc finger 1 [Source:NCBI gene;Acc:100519608]
dss_119680	7	9551897	9552218	322	sqm_7435-dss_119680-mk_1084319	-38.2011	PHACTR1	phosphatase and actin regulator 1 [Source:NCBI gene;Acc:100153737]
dss_119691	7	9607163	9607591	429	sqm_7436-dss_119691-mk_1084381	-22.2488	PHACTR1	phosphatase and actin regulator 1 [Source:NCBI gene;Acc:100153737]
dss_119693	7	9616267	9616631	365	sqm_7437-dss_119693-mk_1084398	-25.8287	PHACTR1	phosphatase and actin regulator 1 [Source:NCBI gene;Acc:100153737]
mk_1084952	7	9964251	9964750	500	sqm_7447-dss_119796-mk_1084952	-37.0968	SIRT5	sirtuin 5 [Source:NCBI gene;Acc:100125966]
dss_119887	7	10506987	10507423	437	sqm_7453-dss_119887-mk_1085441	-18.4339
dss_119911	7	10597551	10597936	386	sqm_7455-dss_119911-mk_1085566	-27.9452	ENSSSCG00000046603	No description
dss_119921	7	10664950	10665283	334	sqm_7456-dss_119921-mk_1085618	20.7211	ENSSSCG00000046603	No description
dss_119922	7	10678094	10678537	444	sqm_7457-dss_119922-mk_1085639	-27.8604	ENSSSCG00000037067	No description
mk_1085899	7	10830001	10830500	500	sqm_7462-dss_119967-mk_1085899	-36.1926	ENSSSCG00000044834	No description
dss_120131	7	11476189	11476551	363	sqm_7473-dss_120131-mk_1086719	22.6926	JARID2	jumonji and AT-rich interaction domain containing 2 [Source:NCBI gene;Acc:100524569]
dss_120298	7	12340269	12340391	123	sqm_7484-dss_120298-mk_1087456	-20.1923	ATXN1	ataxin 1 [Source:NCBI gene;Acc:100623695]
mk_1087937	7	13249001	13249500	500	sqm_7490-dss_120429-mk_1087937	-26.5936	CAP2	cyclase associated actin cytoskeleton regulatory protein 2 [Source:NCBI gene;Acc:100523257]
dss_120493	7	13873641	13874034	394	sqm_7492-dss_120493-mk_1088177	-23.5188	KDM1B	lysine demethylase 1B [Source:NCBI gene;Acc:100158047]
dss_120538	7	14697720	14697889	170	sqm_7496-dss_120538-mk_1088257	-44.1187	ENSSSCG00000044602	No description
dss_120678	7	17080392	17080603	212	sqm_7504-dss_120678-mk_1088673	-32.9765	ENSSSCG00000049691	No description
mk_1090609	7	23172251	23172750	500	sqm_7524-dss_121107-mk_1090609	29.6531	MRPS18B	mitochondrial ribosomal protein S18B [Source:NCBI gene;Acc:100144465]
dss_121218	7	23806192	23806391	200	sqm_7528-dss_121218-mk_1091420	-31.6245	ABHD16A	abhydrolase domain containing 16A [Source:NCBI gene;Acc:100155979]
mk_1091565	7	23889751	23890250	500	sqm_7530-dss_121249-mk_1091565	31.7645	VARS1	valyl-tRNA synthetase 1 [Source:NCBI gene;Acc:100270813]
dss_121291	7	24057232	24057616	385	sqm_7532-dss_121291-mk_1091880	22.8701	SKIV2L	Ski2 like RNA helicase [Source:NCBI gene;Acc:100124376]
dss_121321	7	24097348	24097639	292	sqm_7537-dss_121321-mk_1092004	-27.0551	ENSSSCG00000023611	tenascin XB [Source:NCBI gene;Acc:445520]
mk_1092194	7	24206751	24207250	500	sqm_7539-dss_121349-mk_1092194	-26.4764	AGPAT1	1-acylglycerol-3-phosphate O-acyltransferase 1 [Source:NCBI gene;Acc:613128]
dss_121670	7	27724634	27724842	209	sqm_7558-dss_121670-mk_1093386	-26.2335	KHDRBS2	KH RNA binding domain containing, signal transduction associated 2 [Source:NCBI gene;Acc:100153184]
dss_121825	7	29107745	29108176	432	sqm_7562-dss_121825-mk_1094051	-38.7502	DST	dystonin [Source:NCBI gene;Acc:100152205]
dss_121835	7	29134104	29134417	314	sqm_7563-dss_121835-mk_1094097	-19.9314	DST	dystonin [Source:NCBI gene;Acc:100152205]
dss_121861	7	29195556	29195970	415	sqm_7567-dss_121861-mk_1094201	-26.9105	DST	dystonin [Source:NCBI gene;Acc:100152205]
dss_121979	7	29746967	29747406	440	sqm_7576-dss_121979-mk_1094934	-22.5091	SYNGAP1	synaptic Ras GTPase activating protein 1 [Source:NCBI gene;Acc:100525524]
dss_121979	7	29746967	29747406	440	sqm_7575-dss_121979-mk_1094933	-22.5091	SYNGAP1	synaptic Ras GTPase activating protein 1 [Source:NCBI gene;Acc:100525524]
dss_122153	7	30401250	30401511	262	sqm_7588-dss_122153-mk_1096280	-25.0003	NUDT3	nudix hydrolase 3 [Source:NCBI gene;Acc:100737442]
dss_122462	7	32359292	32359768	477	sqm_7596-dss_122462-mk_1098025	-28.1041	CDKN1A	cyclin dependent kinase inhibitor 1A [Source:NCBI gene;Acc:100152215]
dss_122614	7	33208346	33208702	357	sqm_7602-dss_122614-mk_1098866	-23.6547
dss_122860	7	35057338	35057604	267	sqm_7616-dss_122860-mk_1099940	-31.2401	ENSSSCG00000031184	kinesin family member 6 [Source:NCBI gene;Acc:100514850]
dss_122949	7	35600818	35601055	238	sqm_7620-dss_122949-mk_1100303	20.8903
dss_123150	7	36759601	36759975	375	sqm_7627-dss_123150-mk_1101511	-23.1122	FOXP4	forkhead box P4 [Source:NCBI gene;Acc:100153907]
mk_1103269	7	38233751	38234250	500	sqm_7641-dss_123375-mk_1103269	-41.0106	CUL9	cullin 9 [Source:NCBI gene;Acc:100154751]
dss_123701	7	40271042	40271405	364	sqm_7657-dss_123701-mk_1105600	27.2554	RUNX2	RUNX family transcription factor 2 [Source:NCBI gene;Acc:100737965]
dss_123834	7	41412836	41413134	299	sqm_7662-dss_123834-mk_1106384	29.9664	CYP39A1	cytochrome P450, family 39, subfamily A, polypeptide 1 [Source:NCBI gene;Acc:100113410]
mk_1107187	7	43657751	43658250	500	sqm_7669-dss_123992-mk_1107187	-33.6661	GLYATL3	glycine-N-acyltransferase like 3 [Source:NCBI gene;Acc:100516087]
dss_124195	7	46328973	46329282	310	sqm_7676-dss_124195-mk_1107748	-25.0392	TRAM2	translocation associated membrane protein 2 [Source:NCBI gene;Acc:100157796]
dss_124357	7	47743002	47743462	461	sqm_7682-dss_124357-mk_1108490	-27.9265	ACSBG1	acyl-CoA synthetase bubblegum family member 1 [Source:NCBI gene;Acc:100156446]
mk_1108654	7	47902001	47902500	500	sqm_7685-dss_124383-mk_1108654	-25.3968	TBC1D2B	TBC1 domain family member 2B [Source:NCBI gene;Acc:100156840]
dss_124388	7	47931486	47931982	497	sqm_7686-dss_124388-mk_1108713	-18.8514	ADAMTS7	ADAM metallopeptidase with thrombospondin type 1 motif 7 [Source:NCBI gene;Acc:100154398]
dss_124388	7	47931486	47931982	497	sqm_7687-dss_124388-mk_1108713	-18.8514	ADAMTS7	ADAM metallopeptidase with thrombospondin type 1 motif 7 [Source:NCBI gene;Acc:100154398]
dss_124394	7	47980166	47980558	393	sqm_7688-dss_124394-mk_1108774	24.3026	ADAMTS7	ADAM metallopeptidase with thrombospondin type 1 motif 7 [Source:NCBI gene;Acc:100154398]
dss_124941	7	52331606	52331959	354	sqm_7710-dss_124941-mk_1111764	-27.006	CPEB1	cytoplasmic polyadenylation element binding protein 1 [Source:NCBI gene;Acc:100048944]
dss_124951	7	52413625	52413816	192	sqm_7712-dss_124951-mk_1111800	-23.3695	PDE8A	phosphodiesterase 8A [Source:NCBI gene;Acc:100514527]
dss_125189	7	53687541	53687994	454	sqm_7731-dss_125189-mk_1112963	-20.7942	SLC41A3	solute carrier family 41 member 3 [Source:NCBI gene;Acc:100154393]
dss_125198	7	53720566	53720830	265	sqm_7733-dss_125198-mk_1113015	22.3291	SLC41A3	solute carrier family 41 member 3 [Source:NCBI gene;Acc:100154393]
dss_125249	7	53937045	53937524	480	sqm_7736-dss_125249-mk_1113386	-22.9255	CFAP100	cilia and flagella associated protein 100 [Source:NCBI gene;Acc:100155072]
dss_125412	7	55196494	55196910	417	sqm_7741-dss_125412-mk_1114560	-23.803	TICRR	TOPBP1 interacting checkpoint and replication regulator [Source:NCBI gene;Acc:100154672]
dss_125536	7	56030434	56030591	158	sqm_7747-dss_125536-mk_1115450	-18.8101	PRC1	protein regulator of cytokinesis 1 [Source:NCBI gene;Acc:110261560]
dss_125639	7	57139256	57139616	361	sqm_7753-dss_125639-mk_1115874	-22.5029	PSTPIP1	proline-serine-threonine phosphatase interacting protein 1 [Source:NCBI gene;Acc:100152628]
mk_1116609	7	58135251	58135750	500	sqm_7762-dss_125768-mk_1116609	-47.5446	PTPN9	protein tyrosine phosphatase non-receptor type 9 [Source:NCBI gene;Acc:100513481]
dss_125796	7	58274438	58274655	218	sqm_7763-dss_125796-mk_1116715	-31.7319	NEIL1	nei like DNA glycosylase 1 [Source:NCBI gene;Acc:100155341]
dss_126001	7	59564848	59565173	326	sqm_7773-dss_126001-mk_1117840	27.6344	INSYN1	inhibitory synaptic factor 1 [Source:NCBI gene;Acc:100156505]
dss_126211	7	62283023	62283394	372	sqm_7791-dss_126211-mk_1118529	-23.0808	ENSSSCG00000001939	tetratricopeptide repeat domain 6 [Source:NCBI gene;Acc:100625559]
dss_126342	7	64174354	64174580	227	sqm_7796-dss_126342-mk_1118917	-29.5761	RALGAPA1	Ral GTPase activating protein catalytic subunit alpha 1 [Source:NCBI gene;Acc:100155163]
dss_126353	7	64374899	64375389	491	sqm_7797-dss_126353-mk_1118946	-18.4148	RALGAPA1	Ral GTPase activating protein catalytic subunit alpha 1 [Source:NCBI gene;Acc:100155163]
dss_126658	7	68612524	68612744	221	sqm_7815-dss_126658-mk_1119751	-23.6104
dss_126675	7	68797818	68798212	395	sqm_7816-dss_126675-mk_1119774	-20.6587	SCFD1	sec1 family domain containing 1 [Source:NCBI gene;Acc:100157840]
dss_126738	7	70314617	70314806	190	sqm_7820-dss_126738-mk_1119857	-28.214	ENSSSCG00000046303	No description
dss_127176	7	76140906	76141170	265	sqm_7847-dss_127176-mk_1121724	-29.9377
dss_127206	7	76410652	76410981	330	sqm_7848-dss_127206-mk_1121923	-20.1127	ABHD4	abhydrolase domain containing 4 [Source:NCBI gene;Acc:100154266]
dss_127287	7	77710603	77710854	252	sqm_7850-dss_127287-mk_1122179	22.7917	ENSSSCG00000051561	No description
mk_1122966	7	80787001	80787500	500	sqm_7864-dss_127491-mk_1122966	-26.7288	RYR3	ryanodine receptor 3 [Source:NCBI gene;Acc:396888]
dss_127603	7	82652954	82653171	218	sqm_7870-dss_127603-mk_1123176	24.1491
dss_127669	7	83596137	83596487	351	sqm_7874-dss_127669-mk_1123369	28.8823
mk_1124597	7	88815001	88815500	500	sqm_7887-dss_128020-mk_1124597	-30.2022	SPTB	spectrin beta, erythrocytic [Source:NCBI gene;Acc:100154659]
dss_128562	7	93305974	93306237	264	sqm_7924-dss_128562-mk_1127063	-27.861	SUSD6	sushi domain containing 6 [Source:NCBI gene;Acc:100155733]
dss_128608	7	93674072	93674510	439	sqm_7930-dss_128608-mk_1127486	20.7407	SLC8A3	solute carrier family 8 member A3 [Source:NCBI gene;Acc:100152101]
dss_128678	7	94329575	94329928	354	sqm_7937-dss_128678-mk_1127763	23.9517	MAP3K9	mitogen-activated protein kinase kinase kinase 9 [Source:NCBI gene;Acc:100155753]
mk_1128774	7	96223251	96223750	500	sqm_7956-dss_128951-mk_1128774	-27.3906	DPF3	double PHD fingers 3 [Source:NCBI gene;Acc:100156555]
dss_129109	7	97301580	97301777	198	sqm_7969-dss_129109-mk_1129516	-31.2393	COQ6	coenzyme Q6, monooxygenase [Source:NCBI gene;Acc:100155731]
dss_129378	7	99209628	99210094	467	sqm_7977-dss_129378-mk_1131326	-29.0828	ENSSSCG00000002386	intraflagellar transport 43 [Source:NCBI gene;Acc:100516026]
mk_1131837	7	99692751	99693250	500	sqm_7983-dss_129462-mk_1131837	-44	ESRRB	estrogen related receptor beta [Source:NCBI gene;Acc:100151940]
dss_129483	7	99777833	99778008	176	sqm_7985-dss_129483-mk_1131882	-46.1204
dss_129797	7	102265548	102266006	459	sqm_8001-dss_129797-mk_1133322	-33.5033	NRXN3	neurexin 3 [Source:NCBI gene;Acc:100620189]
dss_129820	7	102547886	102548103	218	sqm_8002-dss_129820-mk_1133344	27.2408	NRXN3	neurexin 3 [Source:NCBI gene;Acc:100620189]
dss_129868	7	103298265	103298482	218	sqm_8003-dss_129868-mk_1133396	-27.6414	DIO2	iodothyronine deiodinase 2 [Source:NCBI gene;Acc:414379]
mk_1134478	7	111149751	111150250	500	sqm_8024-dss_130248-mk_1134478	-39.1707	FOXN3	forkhead box N3 [Source:NCBI gene;Acc:733584]
dss_130289	7	111284964	111285299	336	sqm_8026-dss_130289-mk_1134726	-19.2703	FOXN3	forkhead box N3 [Source:NCBI gene;Acc:733584]
mk_1135183	7	111784501	111785000	500	sqm_8031-dss_130358-mk_1135183	-50.9048	TDP1	tyrosyl-DNA phosphodiesterase 1 [Source:NCBI gene;Acc:100153247]
dss_130534	7	112668820	112669105	286	sqm_8037-dss_130534-mk_1136206	-34.6278	RPS6KA5	ribosomal protein S6 kinase A5 [Source:NCBI gene;Acc:100623751]
dss_130535	7	112680196	112680570	375	sqm_8038-dss_130535-mk_1136214	-26.8787	RPS6KA5	ribosomal protein S6 kinase A5 [Source:NCBI gene;Acc:100623751]
dss_130602	7	112963823	112964286	464	sqm_8043-dss_130602-mk_1136573	-29.0764	CCDC88C	coiled-coil domain containing 88C [Source:NCBI gene;Acc:100152429]
mk_1136770	7	113028251	113028750	500	sqm_8047-dss_130633-mk_1136770	-47.4928	CCDC88C	coiled-coil domain containing 88C [Source:NCBI gene;Acc:100152429]
dss_130752	7	113899966	113900333	368	sqm_8056-dss_130752-mk_1137364	-29.6573	SLC24A4	solute carrier family 24 member 4 [Source:NCBI gene;Acc:100156914]
dss_130804	7	114058932	114059322	391	sqm_8060-dss_130804-mk_1137644	-22.9852	RIN3	Ras and Rab interactor 3 [Source:NCBI gene;Acc:100155709]
dss_131700	7	119356391	119356853	463	sqm_8108-dss_131700-mk_1143391	-23.3714
dss_131808	7	120057594	120057938	345	sqm_8112-dss_131808-mk_1143956	-24.3112
dss_131963	7	120518342	120518834	493	sqm_8124-dss_131963-mk_1145033	-18.5988	CCDC85C	coiled-coil domain containing 85C [Source:NCBI gene;Acc:100512614]
mk_1145081	7	120532001	120532500	500	sqm_8125-dss_131971-mk_1145081	-29.5023	CCDC85C	coiled-coil domain containing 85C [Source:NCBI gene;Acc:100512614]
mk_1145133	7	120547501	120548000	500	sqm_8126-dss_131979-mk_1145133	-30.464	CCDC85C	coiled-coil domain containing 85C [Source:NCBI gene;Acc:100512614]
dss_132070	7	120914999	120915433	435	sqm_8134-dss_132070-mk_1145959	-33.3271	EVL	Enah/Vasp-like [Source:NCBI gene;Acc:100513162]
dss_132232	7	121258706	121259077	372	sqm_8148-dss_132232-mk_1146919	20.2488	WDR25	WD repeat domain 25 [Source:NCBI gene;Acc:100513744]
dss_132250	7	121281471	121281888	418	sqm_8152-dss_132250-mk_1146991	22.2173	WDR25	WD repeat domain 25 [Source:NCBI gene;Acc:100513744]
dss_132380	7	121644248	121644637	390	sqm_8165-dss_132380-mk_1147914	-16.0245
dss_132724	8	546474	546796	323	sqm_8205-dss_132724-mk_1150027	16.2164	MAEA	macrophage erythroblast attacher [Source:NCBI gene;Acc:100623871]
dss_132854	8	784401	784680	280	sqm_8219-dss_132854-mk_1150835	-25.1605	FAM53A	family with sequence similarity 53 member A [Source:NCBI gene;Acc:110262041]
dss_132864	8	802661	802965	305	sqm_8220-dss_132864-mk_1150901	-25.8478	TMEM129	transmembrane protein 129 [Source:NCBI gene;Acc:100513413]
sqm_8223	8	851947	852396	450	sqm_8223-dss_132894-mk_1151086	-12.3913
dss_132982	8	978908	979348	441	sqm_8235-dss_132982-mk_1151520	-13.0412	NSD2	nuclear receptor binding SET domain protein 2 [Source:NCBI gene;Acc:100515039]
mk_1151648	8	1011251	1011750	500	sqm_8242-dss_133009-mk_1151648	-28.0702	NSD2	nuclear receptor binding SET domain protein 2 [Source:NCBI gene;Acc:100515039]
dss_133082	8	1124709	1124994	286	sqm_8251-dss_133082-mk_1152005	-21.0156	POLN	DNA polymerase nu [Source:NCBI gene;Acc:102157420]
mk_1152025	8	1131251	1131750	500	sqm_8253-dss_133088-mk_1152025	-25.0019	POLN	DNA polymerase nu [Source:NCBI gene;Acc:102157420]
mk_1153093	8	1494251	1494750	500	sqm_8267-dss_133251-mk_1153093	-29.0974	FAM193A	family with sequence similarity 193 member A [Source:NCBI gene;Acc:100517173]
dss_133268	8	1508990	1509256	267	sqm_8268-dss_133268-mk_1153144	17.467	FAM193A	family with sequence similarity 193 member A [Source:NCBI gene;Acc:100517173]
dss_133287	8	1523959	1524066	108	sqm_8271-dss_133287-mk_1153200	16.7912	FAM193A	family with sequence similarity 193 member A [Source:NCBI gene;Acc:100517173]
mk_1154032	8	1842001	1842500	500	sqm_8281-dss_133434-mk_1154032	-31.0752	HTT	huntingtin [Source:NCBI gene;Acc:397014]
dss_133454	8	1868498	1868787	290	sqm_8283-dss_133454-mk_1154113	-14.0594	HTT	huntingtin [Source:NCBI gene;Acc:397014]
dss_133494	8	1914373	1914804	432	sqm_8289-dss_133494-mk_1154260	-19.9372	HTT	huntingtin [Source:NCBI gene;Acc:397014]
mk_1154290	8	1921751	1922250	500	sqm_8292-dss_133500-mk_1154290	-26.2744	HTT	huntingtin [Source:NCBI gene;Acc:397014]
mk_1154405	8	1951751	1952250	500	sqm_8295-dss_133533-mk_1154405	-35.06
mk_1154444	8	1964001	1964500	500	sqm_8296-dss_133545-mk_1154444	-34.5305	RGS12	regulator of G protein signaling 12 [Source:NCBI gene;Acc:100620283]
mk_1154728	8	2055001	2055500	500	sqm_8302-dss_133614-mk_1154728	31.0875	RGS12	regulator of G protein signaling 12 [Source:NCBI gene;Acc:100620283]
dss_133645	8	2091986	2092178	193	sqm_8306-dss_133645-mk_1154869	-16.2736	DOK7	docking protein 7 [Source:NCBI gene;Acc:100736823]
dss_133689	8	2166842	2167159	318	sqm_8308-dss_133689-mk_1155107	-25.2471
mk_1155262	8	2216751	2217250	500	sqm_8314-dss_133726-mk_1155262	-29.6032
mk_1157822	8	3058251	3058750	500	sqm_8350-dss_134184-mk_1157822	-30.8434
dss_134363	8	3427177	3427575	399	sqm_8362-dss_134363-mk_1158777	-21.2919	SORCS2	sortilin related VPS10 domain containing receptor 2 [Source:NCBI gene;Acc:102159930]
dss_134448	8	3556426	3556810	385	sqm_8369-dss_134448-mk_1159160	-20.3063	SORCS2	sortilin related VPS10 domain containing receptor 2 [Source:NCBI gene;Acc:102159930]
dss_134476	8	3614501	3614829	329	sqm_8372-dss_134476-mk_1159362	-21.5927	SORCS2	sortilin related VPS10 domain containing receptor 2 [Source:NCBI gene;Acc:102159930]
dss_134480	8	3621452	3621915	464	sqm_8373-dss_134480-mk_1159390	21.0046	SORCS2	sortilin related VPS10 domain containing receptor 2 [Source:NCBI gene;Acc:102159930]
mk_1159601	8	3682501	3683000	500	sqm_8376-dss_134511-mk_1159601	-29.7983	SORCS2	sortilin related VPS10 domain containing receptor 2 [Source:NCBI gene;Acc:102159930]
dss_134513	8	3684575	3684812	238	sqm_8377-dss_134513-mk_1159609	-18.3863	SORCS2	sortilin related VPS10 domain containing receptor 2 [Source:NCBI gene;Acc:102159930]
mk_1159945	8	3818751	3819250	500	sqm_8383-dss_134565-mk_1159945	-26.6494	TADA2B	transcriptional adaptor 2B [Source:NCBI gene;Acc:100622052]
dss_134568	8	3823086	3823463	378	sqm_8384-dss_134568-mk_1159962	-24.4816	TADA2B	transcriptional adaptor 2B [Source:NCBI gene;Acc:100622052]
dss_134635	8	4000691	4001039	349	sqm_8386-dss_134635-mk_1160261	-23.0087
mk_1162426	8	5019751	5020250	500	sqm_8415-dss_134965-mk_1162426	-26.8657	EVC2	EvC ciliary complex subunit 2 [Source:NCBI gene;Acc:102164235]
dss_135124	8	5726096	5726536	441	sqm_8421-dss_135124-mk_1163445	-28.7108
dss_135197	8	6006456	6006734	279	sqm_8425-dss_135197-mk_1163930	21.9736	STX18	syntaxin 18 [Source:NCBI gene;Acc:100624091]
dss_135245	8	6238122	6238413	292	sqm_8429-dss_135245-mk_1164274	-26.715	SLC2A9	solute carrier family 2 member 9 [Source:NCBI gene;Acc:100621442]
dss_135294	8	6440543	6440636	94	sqm_8432-dss_135294-mk_1164674	-21.1271	WDR1	WD repeat domain 1 [Source:NCBI gene;Acc:100622706]
dss_135455	8	8951059	8951512	454	sqm_8440-dss_135455-mk_1165277	-19.9744	RAB28	RAB28, member RAS oncogene family [Source:NCBI gene;Acc:100144497]
dss_135515	8	9462508	9462719	212	sqm_8442-dss_135515-mk_1165514	-40.8131
dss_135805	8	12791573	12791770	198	sqm_8456-dss_135805-mk_1167119	-22.8937	NCAPG	non-SMC condensin I complex subunit G [Source:NCBI gene;Acc:100513670]
dss_136018	8	18020761	18021135	375	sqm_8459-dss_136018-mk_1167526	-29.1893
dss_136267	8	20080100	20080309	210	sqm_8466-dss_136267-mk_1169239	22.789	RBPJ	recombination signal binding protein for immunoglobulin kappa J region [Source:NCBI gene;Acc:100518262]
dss_136518	8	27128897	27129245	349	sqm_8477-dss_136518-mk_1169785	-27.2781
mk_1170220	8	29534501	29535000	500	sqm_8483-dss_136634-mk_1170220	-37.8151	TBC1D1	TBC1 domain family member 1 [Source:NCBI gene;Acc:100524447]
dss_136858	8	31492238	31492605	368	sqm_8492-dss_136858-mk_1171079	-26.4279
dss_137046	8	32736175	32736387	213	sqm_8499-dss_137046-mk_1171831	26.178	LIMCH1	LIM and calponin homology domains 1 [Source:NCBI gene;Acc:100515040]
dss_137923	8	47083605	47083972	368	sqm_8533-dss_137923-mk_1175253	-33.0384	GASK1B	golgi associated kinase 1B [Source:NCBI gene;Acc:100515440]
dss_137984	8	48127759	48128061	303	sqm_8536-dss_137984-mk_1175489	-24.6505	RAPGEF2	Rap guanine nucleotide exchange factor 2 [Source:NCBI gene;Acc:100517409]
dss_138110	8	52364504	52364819	316	sqm_8539-dss_138110-mk_1175743	-23.7758	TMA16	translation machinery associated 16 homolog [Source:NCBI gene;Acc:100517956]
mk_1175967	8	54682501	54683000	500	sqm_8557-dss_138232-mk_1175967	26.3268
dss_138301	8	55393619	55394004	386	sqm_8559-dss_138301-mk_1176264	-26.1087
dss_138351	8	55799181	55799540	360	sqm_8560-dss_138351-mk_1176558	29.2059	THEGL	theg spermatid protein like [Source:NCBI gene;Acc:100521633]
dss_138609	8	61836097	61836323	227	sqm_8573-dss_138609-mk_1177322	-33.9966
mk_1178527	8	71533251	71533750	500	sqm_8590-dss_139071-mk_1178527	-33.7578	PPEF2	protein phosphatase with EF-hand domain 2 [Source:NCBI gene;Acc:100511942]
dss_139176	8	72371271	72371553	283	sqm_8599-dss_139176-mk_1179038	-22.9226
dss_139354	8	73902727	73903027	301	sqm_8605-dss_139354-mk_1179633	-24.8072	FRAS1	Fraser extracellular matrix complex subunit 1 [Source:NCBI gene;Acc:100514970]
dss_139708	8	77319930	77320252	323	sqm_8621-dss_139708-mk_1181482	-24.0719	GATB	glutamyl-tRNA amidotransferase subunit B [Source:NCBI gene;Acc:100518383]
mk_1182133	8	80675251	80675750	500	sqm_8635-dss_139981-mk_1182133	-36.5306	ARHGAP10	Rho GTPase activating protein 10 [Source:NCBI gene;Acc:100521464]
dss_140023	8	81009450	81009614	165	sqm_8637-dss_140023-mk_1182300	-21.9766	ARHGAP10	Rho GTPase activating protein 10 [Source:NCBI gene;Acc:100521464]
dss_140147	8	82534966	82535262	297	sqm_8644-dss_140147-mk_1182714	-19.4668
mk_1183075	8	83082751	83083250	500	sqm_8648-dss_140249-mk_1183075	-45.5514
dss_140408	8	85594401	85594618	218	sqm_8655-dss_140408-mk_1183496	-28.6625
dss_140817	8	96231422	96231734	313	sqm_8669-dss_140817-mk_1184596	-20.8939	JADE1	jade family PHD finger 1 [Source:NCBI gene;Acc:100516328]
dss_141549	8	113860053	113860475	423	sqm_8689-dss_141549-mk_1186476	-41.1863	LEF1	lymphoid enhancer binding factor 1 [Source:NCBI gene;Acc:100170126]
dss_141680	8	116161787	116162282	496	sqm_8699-dss_141680-mk_1186791	20.3844	ARHGEF38	Rho guanine nucleotide exchange factor 38 [Source:NCBI gene;Acc:100738766]
dss_141684	8	116229659	116229876	218	sqm_8700-dss_141684-mk_1186801	-21.1198
dss_141771	8	118345357	118345791	435	sqm_8704-dss_141771-mk_1186949	-33.677	MANBA	mannosidase beta [Source:NCBI gene;Acc:100524326]
dss_141834	8	119240111	119240320	210	sqm_8707-dss_141834-mk_1187050	-41.566
dss_142083	8	122347875	122348149	275	sqm_8720-dss_142083-mk_1187727	28.814	STPG2	sperm tail PG-rich repeat containing 2 [Source:NCBI gene;Acc:100514305]
dss_142426	8	129280488	129280699	212	sqm_8734-dss_142426-mk_1188253	-29.1811	SNCA	synuclein alpha [Source:NCBI gene;Acc:641350]
dss_142558	8	130420018	130420372	355	sqm_8739-dss_142558-mk_1188767	-27.2647	ENSSSCG00000009208	HECT and RLD domain containing E3 ubiquitin protein ligase 3 [Source:NCBI gene;Acc:100517903]
dss_142675	8	130987408	130987796	389	sqm_8747-dss_142675-mk_1189275	20.6026	ABCG2	ATP-binding cassette, sub-family G (WHITE), member 2 [Source:NCBI gene;Acc:397073]
dss_142776	8	131753168	131753658	491	sqm_8753-dss_142776-mk_1189808	20.4936	AFF1	AF4/FMR2 family member 1 [Source:NCBI gene;Acc:100739621]
dss_143024	8	133538536	133538974	439	sqm_8773-dss_143024-mk_1190768	18.3394
dss_143058	8	133746528	133746947	420	sqm_8776-dss_143058-mk_1190970	-24.6693	WDFY3	WD repeat and FYVE domain containing 3 [Source:NCBI gene;Acc:100523387]
dss_143216	8	134386766	134387246	481	sqm_8783-dss_143216-mk_1191626	22.0465
mk_1192472	8	135295001	135295500	500	sqm_8788-dss_143370-mk_1192472	-34.6289	COPS4	COP9 signalosome subunit 4 [Source:NCBI gene;Acc:100125960]
dss_143548	8	135788177	135788532	356	sqm_8806-dss_143548-mk_1193465	-23.4072	ENOPH1	enolase-phosphatase 1 [Source:NCBI gene;Acc:100511394]
dss_143617	8	136110584	136110793	210	sqm_8814-dss_143617-mk_1193878	-22.7873	RASGEF1B	RasGEF domain family member 1B [Source:NCBI gene;Acc:100337671]
dss_143628	8	136136935	136137347	413	sqm_8817-dss_143628-mk_1193934	-20.981	RASGEF1B	RasGEF domain family member 1B [Source:NCBI gene;Acc:100337671]
dss_143939	8	137365756	137366112	357	sqm_8837-dss_143939-mk_1195664	23.4644	CFAP299	cilia and flagella associated protein 299 [Source:NCBI gene;Acc:102163490]
dss_144003	8	137563078	137563345	268	sqm_8845-dss_144003-mk_1195960	-18.4583
dss_144011	8	137595948	137596398	451	sqm_8846-dss_144011-mk_1196021	-22.384	ENSSSCG00000033490	No description
mk_1196200	8	137729001	137729500	500	sqm_8847-dss_144036-mk_1196200	26.1086	ANTXR2	ANTXR cell adhesion molecule 2 [Source:NCBI gene;Acc:100514416]
dss_144045	8	137754047	137754285	239	sqm_8849-dss_144045-mk_1196238	-20.9091	ANTXR2	ANTXR cell adhesion molecule 2 [Source:NCBI gene;Acc:100514416]
mk_1196372	8	137873751	137874250	500	sqm_8852-dss_144072-mk_1196372	31.1462	ANTXR2	ANTXR cell adhesion molecule 2 [Source:NCBI gene;Acc:100514416]
dss_144073	8	137877578	137877958	381	sqm_8853-dss_144073-mk_1196382	-26.7351	ANTXR2	ANTXR cell adhesion molecule 2 [Source:NCBI gene;Acc:100514416]
dss_144079	8	137907861	137908240	380	sqm_8854-dss_144079-mk_1196411	-27.8933	ANTXR2	ANTXR cell adhesion molecule 2 [Source:NCBI gene;Acc:100514416]
dss_144274	8	138904973	138905224	252	sqm_8866-dss_144274-mk_1197304	-23.8107
mk_1197821	9	348251	348750	500	sqm_8875-dss_144362-mk_1197821	-42.4037	DENND5A	DENN domain containing 5A [Source:NCBI gene;Acc:100519964]
mk_1197822	9	348501	349000	500	sqm_8876-dss_144362-mk_1197822	-32.606	DENND5A	DENN domain containing 5A [Source:NCBI gene;Acc:100519964]
dss_144504	9	632587	632765	179	sqm_8892-dss_144504-mk_1198690	-16.7109	DENND2B	DENN domain containing 2B [Source:NCBI gene;Acc:100518206]
mk_1199160	9	761751	762250	500	sqm_8910-dss_144601-mk_1199160	31.6866	TRIM66	tripartite motif containing 66 [Source:NCBI gene;Acc:100518026]
mk_1199160	9	761751	762250	500	sqm_8909-dss_144601-mk_1199160	31.6866	TRIM66	tripartite motif containing 66 [Source:NCBI gene;Acc:100518026]
dss_144656	9	875351	875797	447	sqm_8913-dss_144656-mk_1199392	-22.5576	STK33	serine/threonine kinase 33 [Source:NCBI gene;Acc:100627286]
dss_144672	9	905154	905407	254	sqm_8915-dss_144672-mk_1199479	24.3358	STK33	serine/threonine kinase 33 [Source:NCBI gene;Acc:100627286]
dss_144782	9	1136162	1136464	303	sqm_8925-dss_144782-mk_1200128	-19.7802	RIC3	RIC3 acetylcholine receptor chaperone [Source:NCBI gene;Acc:100520142]
dss_144816	9	1190167	1190565	399	sqm_8931-dss_144816-mk_1200271	-18.3208	RIC3	RIC3 acetylcholine receptor chaperone [Source:NCBI gene;Acc:100520142]
dss_144852	9	1285773	1286251	479	sqm_8934-dss_144852-mk_1200545	20.9214
dss_144931	9	2003206	2003643	438	sqm_8941-dss_144931-mk_1200941	-22.631	PPFIBP2	PPFIA binding protein 2 [Source:NCBI gene;Acc:100523560]
dss_144965	9	2045915	2046339	425	sqm_8944-dss_144965-mk_1201086	-16.6232	PPFIBP2	PPFIA binding protein 2 [Source:NCBI gene;Acc:100523560]
dss_144998	9	2107478	2107717	240	sqm_8948-dss_144998-mk_1201248	-15.0501	PPFIBP2	PPFIA binding protein 2 [Source:NCBI gene;Acc:100523560]
dss_145099	9	2434541	2434989	449	sqm_8960-dss_145099-mk_1201924	-20.8502
dss_145230	9	3129048	3129466	419	sqm_8966-dss_145230-mk_1202473	18.7788	DCHS1	dachsous cadherin-related 1 [Source:NCBI gene;Acc:100623166]
dss_145547	9	4905482	4905896	415	sqm_8978-dss_145547-mk_1204102	21.3171
dss_145583	9	5065130	5065510	381	sqm_8980-dss_145583-mk_1204149	-24.501
dss_145724	9	6137769	6138149	381	sqm_8985-dss_145724-mk_1204807	-20.2687	STIM1	stromal interaction molecule 1 [Source:NCBI gene;Acc:100171399]
dss_145832	9	6449852	6450320	469	sqm_8992-dss_145832-mk_1205318	24.7887	ENSSSCG00000014799	No description
dss_145851	9	6474796	6475123	328	sqm_8993-dss_145851-mk_1205384	22.8147	ENSSSCG00000048448	No description
mk_1206134	9	6864001	6864500	500	sqm_9004-dss_146010-mk_1206134	-26.2836	CLPB	caseinolytic mitochondrial matrix peptidase chaperone subunit B [Source:NCBI gene;Acc:100524385]
mk_1206134	9	6864001	6864500	500	sqm_9003-dss_146010-mk_1206134	-26.2836	CLPB	caseinolytic mitochondrial matrix peptidase chaperone subunit B [Source:NCBI gene;Acc:100524385]
mk_1206241	9	6897751	6898250	500	sqm_9005-dss_146025-mk_1206241	-45.1389	CLPB	caseinolytic mitochondrial matrix peptidase chaperone subunit B [Source:NCBI gene;Acc:100524385]
mk_1206241	9	6897751	6898250	500	sqm_9006-dss_146025-mk_1206241	-45.1389	CLPB	caseinolytic mitochondrial matrix peptidase chaperone subunit B [Source:NCBI gene;Acc:100524385]
dss_146326	9	7838269	7838745	477	sqm_9020-dss_146326-mk_1208051	-23.6368	RELT	RELT TNF receptor [Source:NCBI gene;Acc:100515961]
dss_146326	9	7838269	7838745	477	sqm_9019-dss_146326-mk_1208051	-23.6368	RELT	RELT TNF receptor [Source:NCBI gene;Acc:100515961]
dss_146329	9	7842429	7842854	426	sqm_9021-dss_146329-mk_1208066	-24.755	RELT	RELT TNF receptor [Source:NCBI gene;Acc:100515961]
dss_146339	9	7851853	7852225	373	sqm_9022-dss_146339-mk_1208100	-27.4843	RELT	RELT TNF receptor [Source:NCBI gene;Acc:100515961]
dss_146384	9	8107990	8108302	313	sqm_9025-dss_146384-mk_1208226	19.0055	PLEKHB1	pleckstrin homology domain containing B1 [Source:NCBI gene;Acc:100513608]
dss_146463	9	8509256	8509723	468	sqm_9031-dss_146463-mk_1208654	-19.8377	C2CD3	C2 domain containing 3 centriole elongation regulator [Source:NCBI gene;Acc:100514911]
dss_146560	9	9023316	9023622	307	sqm_9035-dss_146560-mk_1209106	-24.3242	CHRDL2	chordin like 2 [Source:NCBI gene;Acc:100739055]
dss_146560	9	9023316	9023622	307	sqm_9034-dss_146560-mk_1209105	-24.3242	CHRDL2	chordin like 2 [Source:NCBI gene;Acc:100739055]
dss_146579	9	9168392	9168884	493	sqm_9036-dss_146579-mk_1209248	22.2547	RNF169	ring finger protein 169 [Source:NCBI gene;Acc:100739168]
mk_1209710	9	9565751	9566250	500	sqm_9042-dss_146670-mk_1209710	-27.3532	ARRB1	arrestin beta 1 [Source:NCBI gene;Acc:100521141]
dss_146895	9	10417890	10418233	344	sqm_9058-dss_146895-mk_1211010	-21.6642	WNT11	Wnt family member 11 [Source:NCBI gene;Acc:100521912]
dss_146988	9	10822368	10822782	415	sqm_9060-dss_146988-mk_1211718	-24.4028
dss_146994	9	10835228	10835460	233	sqm_9061-dss_146994-mk_1211752	-17.704
dss_147133	9	11331911	11332251	341	sqm_9070-dss_147133-mk_1212509	-32.1607	MYO7A	myosin VIIA [Source:NCBI gene;Acc:397373]
dss_147248	9	12662175	12662627	453	sqm_9076-dss_147248-mk_1212875	-22.2396	USP35	ubiquitin specific peptidase 35 [Source:NCBI gene;Acc:100625395]
dss_147269	9	12726569	12726780	212	sqm_9077-dss_147269-mk_1212967	-34.9891	GAB2	GRB2 associated binding protein 2 [Source:NCBI gene;Acc:100513609]
dss_147285	9	12830587	12831049	463	sqm_9079-dss_147285-mk_1213015	-32.0644	GAB2	GRB2 associated binding protein 2 [Source:NCBI gene;Acc:100513609]
dss_147309	9	13043118	13043482	365	sqm_9080-dss_147309-mk_1213112	15.5329	ENSSSCG00000041370	No description
dss_147415	9	13300915	13301146	232	sqm_9092-dss_147415-mk_1213603	-18.8957
mk_1213856	9	13455751	13456250	500	sqm_9095-dss_147459-mk_1213856	37.9121
mk_1213856	9	13455751	13456250	500	sqm_9096-dss_147459-mk_1213856	37.9121
dss_148072	9	21542995	21543214	220	sqm_9121-dss_148072-mk_1215639	-21.768
dss_148300	9	25550486	25550891	406	sqm_9129-dss_148300-mk_1216449	-24.315	MTNR1B	melatonin receptor 1B [Source:HGNC Symbol;Acc:HGNC:7464]
dss_148625	9	29990595	29990971	377	sqm_9142-dss_148625-mk_1217797	-41.7188
dss_148778	9	33419469	33419699	231	sqm_9148-dss_148778-mk_1218042	-26.2415	MMP3	matrix metallopeptidase 3 [Source:NCBI gene;Acc:396769]
dss_149167	9	39489346	39489783	438	sqm_9164-dss_149167-mk_1219158	16.796	PPP2R1B	protein phosphatase 2 scaffold subunit Abeta [Source:NCBI gene;Acc:397470]
dss_149688	9	43721704	43721901	198	sqm_9197-dss_149688-mk_1222225	26.8879
dss_149792	9	44593541	44593967	427	sqm_9205-dss_149792-mk_1222839	-23.1824	PCSK7	proprotein convertase subtilisin/kexin type 7 [Source:NCBI gene;Acc:100523009]
mk_1223000	9	44746501	44747000	500	sqm_9208-dss_149812-mk_1223000	-36.1483	CEP164	centrosomal protein 164 [Source:NCBI gene;Acc:100526179]
dss_149841	9	44870819	44870945	127	sqm_9212-dss_149841-mk_1223130	20.4227	DSCAML1	DS cell adhesion molecule like 1 [Source:NCBI gene;Acc:100511146]
dss_149850	9	44912258	44912530	273	sqm_9213-dss_149850-mk_1223174	-27.15	DSCAML1	DS cell adhesion molecule like 1 [Source:NCBI gene;Acc:100511146]
dss_150446	9	48237288	48237718	431	sqm_9229-dss_150446-mk_1226707	-23.567	TECTA	tubulin-specific chaperone cofactor E-like protein [Source:NCBI gene;Acc:100523684]
dss_150529	9	48635252	48635621	370	sqm_9234-dss_150529-mk_1227034	-23.123	SORL1	sortilin related receptor 1 [Source:NCBI gene;Acc:100626812]
dss_150578	9	49170188	49170677	490	sqm_9239-dss_150578-mk_1227167	-24.7315	ENSSSCG00000050772	No description
dss_150824	9	50998253	50998422	170	sqm_9251-dss_150824-mk_1228245	-36.5107
dss_150916	9	52109882	52110076	195	sqm_9253-dss_150916-mk_1228525	-32.5622
dss_150986	9	52615077	52615514	438	sqm_9256-dss_150986-mk_1228857	22.7467
dss_151036	9	52997944	52998161	218	sqm_9259-dss_151036-mk_1229002	-54.5299	ENSSSCG00000033649	No description
dss_151443	9	56498123	56498405	283	sqm_9271-dss_151443-mk_1231182	-23.6409	ENSSSCG00000045608	No description
dss_151473	9	56711092	56711463	372	sqm_9274-dss_151473-mk_1231397	20.0214	PRDM10	PR/SET domain 10 [Source:NCBI gene;Acc:100517360]
dss_151528	9	56965506	56965860	355	sqm_9279-dss_151528-mk_1231671	-22.2915	ZBTB44	zinc finger and BTB domain containing 44 [Source:NCBI gene;Acc:100518028]
dss_152024	9	61712473	61712727	255	sqm_9308-dss_152024-mk_1234465	-20.0928
dss_152050	9	62609842	62610050	209	sqm_9310-dss_152050-mk_1234515	-22.3187	ENSSSCG00000047682	No description
dss_152294	9	64527417	64527733	317	sqm_9330-dss_152294-mk_1235373	-26.2135	ENSSSCG00000028035	zinc finger CCCH-type containing 11A [Source:NCBI gene;Acc:100622147]
dss_152647	9	66870220	66870624	405	sqm_9348-dss_152647-mk_1238167	-23.6298	ENSSSCG00000015645	SLIT-ROBO Rho GTPase activating protein 2 [Source:NCBI gene;Acc:100518625]
dss_152692	9	67151964	67152237	274	sqm_9352-dss_152692-mk_1238557	-23.5636
dss_152814	9	67974977	67975203	227	sqm_9357-dss_152814-mk_1239271	-28.9966
dss_153056	9	72270594	72270866	273	sqm_9370-dss_153056-mk_1239705	-34.8075	ANKIB1	ankyrin repeat and IBR domain containing 1 [Source:NCBI gene;Acc:100517844]
dss_153171	9	74159286	74159497	212	sqm_9375-dss_153171-mk_1240024	-32.406
dss_153230	9	75259795	75260094	300	sqm_9381-dss_153230-mk_1240153	22.2684	PDK4	pyruvate dehydrogenase kinase 4 [Source:NCBI gene;Acc:100286778]
dss_153305	9	76618191	76618466	276	sqm_9386-dss_153305-mk_1240307	25.8009
dss_153791	9	88486752	88486944	193	sqm_9402-dss_153791-mk_1241114	-28.2359
dss_153920	9	90779736	90779963	228	sqm_9409-dss_153920-mk_1241356	20.3502	CDCA7L	cell division cycle associated 7 like [Source:NCBI gene;Acc:100518624]
mk_1241618	9	91514501	91515000	500	sqm_9413-dss_154014-mk_1241618	25.5319	RAPGEF5	Rap guanine nucleotide exchange factor 5 [Source:NCBI gene;Acc:100518983]
dss_154688	9	105162898	105163125	228	sqm_9438-dss_154688-mk_1243000	-19.7496	SRPK2	SRSF protein kinase 2 [Source:NCBI gene;Acc:100627848]
dss_154998	9	107692077	107692502	426	sqm_9448-dss_154998-mk_1243972	-30.8585	LAMB1	laminin subunit beta 1 [Source:NCBI gene;Acc:396707]
mk_1243995	9	107706751	107707250	500	sqm_9450-dss_155003-mk_1243995	-29.9114	LAMB1	laminin subunit beta 1 [Source:NCBI gene;Acc:396707]
dss_155376	9	114013231	114013405	175	sqm_9461-dss_155376-mk_1244870	-19.7448	PRRC2C	proline rich coiled-coil 2C [Source:NCBI gene;Acc:100157197]
dss_155501	9	116116987	116117204	218	sqm_9464-dss_155501-mk_1245143	-37.9684	DARS2	aspartyl-tRNA synthetase 2, mitochondrial [Source:NCBI gene;Acc:100624574]
dss_155508	9	116152446	116152773	328	sqm_9465-dss_155508-mk_1245166	21.4726	ZBTB37	zinc finger and BTB domain containing 37 [Source:NCBI gene;Acc:100517908]
mk_1245314	9	117149001	117149500	500	sqm_9472-dss_155574-mk_1245314	-39.1155	MRPS14	mitochondrial ribosomal protein S14 [Source:NCBI gene;Acc:100739774]
dss_156108	9	121805678	121806096	419	sqm_9498-dss_156108-mk_1246906	-30.0741	QSOX1	quiescin sulfhydryl oxidase 1 [Source:NCBI gene;Acc:100620285]
dss_156249	9	122855631	122855926	296	sqm_9505-dss_156249-mk_1247672	-17.776
dss_156330	9	123269898	123270013	116	sqm_9511-dss_156330-mk_1248117	-15.0866	CACNA1E	calcium voltage-gated channel subunit alpha1 E [Source:NCBI gene;Acc:100511769]
mk_1248129	9	123283751	123284250	500	sqm_9513-dss_156338-mk_1248129	-28.6094	CACNA1E	calcium voltage-gated channel subunit alpha1 E [Source:NCBI gene;Acc:100511769]
dss_156347	9	123362906	123363123	218	sqm_9514-dss_156347-mk_1248192	-24.2704	ENSSSCG00000048058	No description
mk_1248895	9	124501751	124502250	500	sqm_9525-dss_156496-mk_1248895	-46.2937	NMNAT2	nicotinamide nucleotide adenylyltransferase 2 [Source:NCBI gene;Acc:100515332]
dss_156673	9	125701996	125702252	257	sqm_9535-dss_156673-mk_1249602	-22.6722	C1orf21	chromosome 9 C1orf21 homolog [Source:NCBI gene;Acc:100516567]
dss_156675	9	125704759	125704960	202	sqm_9536-dss_156675-mk_1249607	-26.4084	C1orf21	chromosome 9 C1orf21 homolog [Source:NCBI gene;Acc:100516567]
dss_156681	9	125720524	125720721	198	sqm_9537-dss_156681-mk_1249628	-30.5194	C1orf21	chromosome 9 C1orf21 homolog [Source:NCBI gene;Acc:100516567]
dss_157062	9	129563962	129564370	409	sqm_9554-dss_157062-mk_1250688	-32.7791	PROX1	prospero homeobox 1 [Source:NCBI gene;Acc:100169702]
dss_157276	9	130995397	130995858	462	sqm_9566-dss_157276-mk_1252030	-19.511	PACC1	proton activated chloride channel 1 [Source:NCBI gene;Acc:100524887]
mk_1256688	9	134989001	134989500	500	sqm_9599-dss_158082-mk_1256688	-43.9295	ENSSSCG00000041612	No description
dss_158115	9	135030189	135030605	417	sqm_9603-dss_158115-mk_1256831	-22.3296	ENSSSCG00000038506	CD46 molecule, complement regulatory protein [Source:NCBI gene;Acc:396922]
dss_158150	9	135231612	135232018	407	sqm_9605-dss_158150-mk_1257033	-20.9679	ENSSSCG00000031141	ATP-binding cassette sub-family A member 13 [Source:NCBI gene;Acc:100514786]
dss_158287	9	136079750	136080143	394	sqm_9615-dss_158287-mk_1258017	-19.2734	VWC2	von Willebrand factor C domain containing 2 [Source:NCBI gene;Acc:100515158]
dss_158389	9	136464230	136464616	387	sqm_9625-dss_158389-mk_1258682	-20.297	IKZF1	IKAROS family zinc finger 1 [Source:NCBI gene;Acc:100515333]
dss_158428	9	136560766	136561207	442	sqm_9629-dss_158428-mk_1258953	-30.3183	DDC	Sus scrofa dopa decarboxylase (DDC), mRNA. [Source:RefSeq mRNA;Acc:NM_213854]
mk_1261873	9	138278501	138279000	500	sqm_9663-dss_158864-mk_1261873	-25.5766
dss_159056	9	139330063	139330330	268	sqm_9678-dss_159056-mk_1263518	-32.5621	EGFR	epidermal growth factor receptor [Source:NCBI gene;Acc:397070]
mk_1263658	9	139377501	139378000	500	sqm_9680-dss_159073-mk_1263658	-25.6788	EGFR	epidermal growth factor receptor [Source:NCBI gene;Acc:397070]
dss_159138	10	244015	244366	352	sqm_9687-dss_159138-mk_88083	24.1149
dss_159179	10	514917	515394	478	sqm_9691-dss_159179-mk_88268	-19.2311
dss_159228	10	688524	688808	285	sqm_9692-dss_159228-mk_88453	-34.1623	ENSSSCG00000031991	glutaredoxin 2 [Source:NCBI gene;Acc:100511215]
dss_159239	10	740445	740635	191	sqm_9694-dss_159239-mk_88507	-18.9927	UCHL5	ubiquitin C-terminal hydrolase L5 [Source:NCBI gene;Acc:100144472]
dss_159292	10	882088	882439	352	sqm_9698-dss_159292-mk_88657	-19.3267
dss_159850	10	6075435	6075920	486	sqm_9718-dss_159850-mk_90277	20.9683
dss_159970	10	6842752	6843144	393	sqm_9725-dss_159970-mk_90624	-21.855	ESRRG	estrogen related receptor gamma [Source:NCBI gene;Acc:100622056]
dss_160067	10	7401894	7402071	178	sqm_9727-dss_160067-mk_91086	-22.8471
dss_160236	10	8393272	8393720	449	sqm_9735-dss_160236-mk_91770	-22.0335	TGFB2	transforming growth factor beta 2 [Source:NCBI gene;Acc:397084]
dss_160463	10	9872279	9872661	383	sqm_9755-dss_160463-mk_92890	-22.2951
dss_160471	10	9890283	9890771	489	sqm_9756-dss_160471-mk_92927	-26.6571
mk_93483	10	10300001	10300500	500	sqm_9761-dss_160550-mk_93483	-29.5542
mk_94907	10	11416251	11416750	500	sqm_9776-dss_160784-mk_94907	-25.324	MIA3	MIA SH3 domain ER export factor 3 [Source:NCBI gene;Acc:100520445]
dss_160855	10	11722108	11722541	434	sqm_9779-dss_160855-mk_95329	-31.8111
dss_161085	10	13371445	13371887	443	sqm_9788-dss_161085-mk_96363	21.6572	ENSSSCG00000042067	No description
dss_161146	10	13685628	13685907	280	sqm_9794-dss_161146-mk_96596	-25.8685	SRP9	signal recognition particle 9 [Source:NCBI gene;Acc:100524270]
dss_161167	10	13769271	13769759	489	sqm_9796-dss_161167-mk_96741	-37.8801	EPHX1	epoxide hydrolase 1 [Source:NCBI gene;Acc:397639]
dss_161217	10	14063505	14063678	174	sqm_9798-dss_161217-mk_97048	30.4221	ACBD3	acyl-CoA binding domain containing 3 [Source:NCBI gene;Acc:494461]
dss_161238	10	14235858	14236255	398	sqm_9800-dss_161238-mk_97175	-29.1839	PARP1	poly(ADP-ribose) polymerase 1 [Source:NCBI gene;Acc:100621034]
dss_161404	10	15421905	15422256	352	sqm_9811-dss_161404-mk_98165	-28.5741	PLD5	phospholipase D family member 5 [Source:NCBI gene;Acc:100622421]
dss_161657	10	17231187	17231554	368	sqm_9822-dss_161657-mk_99333	-24.9175	ADSS2	adenylosuccinate synthase 2 [Source:NCBI gene;Acc:100048942]
mk_99623	10	17577501	17578000	500	sqm_9826-dss_161715-mk_99623	-33.3063	ENSSSCG00000010878	EF-hand calcium binding domain 2 [Source:NCBI gene;Acc:100515403]
dss_161956	10	19061766	19062112	347	sqm_9834-dss_161956-mk_100835	-44.9178	CNST	consortin, connexin sorting protein [Source:NCBI gene;Acc:100516823]
dss_161958	10	19071833	19072055	223	sqm_9835-dss_161958-mk_100841	24.0668	CNST	consortin, connexin sorting protein [Source:NCBI gene;Acc:100516823]
dss_162085	10	19844440	19844642	203	sqm_9842-dss_162085-mk_101639	-15.4841	CAPN2	calpain 2 [Source:NCBI gene;Acc:397393]
dss_162121	10	19975881	19976089	209	sqm_9843-dss_162121-mk_101784	18.8396	ASPM	assembly factor for spindle microtubules [Source:NCBI gene;Acc:100520688]
dss_162171	10	20397863	20398050	188	sqm_9848-dss_162171-mk_102071	17.8222	DENND1B	DENN domain containing 1B [Source:NCBI gene;Acc:100738229]
dss_162244	10	20997727	20997905	179	sqm_9852-dss_162244-mk_102419	-33.9404	NEK7	NIMA related kinase 7 [Source:NCBI gene;Acc:100521742]
dss_162449	10	23156993	23157356	364	sqm_9860-dss_162449-mk_103576	-21.5559	KIF14	kinesin family member 14 [Source:NCBI gene;Acc:100524038]
dss_162532	10	23458827	23459092	266	sqm_9866-dss_162532-mk_104181	15.7508	KIF21B	kinesin family member 21B [Source:NCBI gene;Acc:100622057]
dss_162803	10	24444989	24445391	403	sqm_9888-dss_162803-mk_106841	17.2314	LGR6	leucine rich repeat containing G protein- coupled receptor 6 [Source:NCBI gene;Acc:100511400]
dss_162988	10	25593925	25594282	358	sqm_9897-dss_162988-mk_108028	22.7989
dss_163230	10	27733602	27733842	241	sqm_9908-dss_163230-mk_109248	20.5955	DAPK1	death associated protein kinase 1 [Source:NCBI gene;Acc:100516103]
dss_163648	10	32228785	32229085	301	sqm_9919-dss_163648-mk_110863	25.3288	CNTFR	ciliary neurotrophic factor receptor [Source:NCBI gene;Acc:100524518]
dss_163772	10	33026320	33026737	418	sqm_9924-dss_163772-mk_111328	24.3488	NOL6	nucleolar protein 6 [Source:NCBI gene;Acc:100511276]
dss_163830	10	33482380	33482735	356	sqm_9927-dss_163830-mk_111538	-20.2378	APTX	aprataxin [Source:NCBI gene;Acc:387596]
dss_164069	10	38880441	38880653	213	sqm_9942-dss_164069-mk_111962	28.3356	MFSD14B	major facilitator superfamily domain containing 14B [Source:NCBI gene;Acc:100627901]
dss_164545	10	42430446	42430851	406	sqm_9965-dss_164545-mk_114009	-24.7849
dss_164740	10	44059167	44059376	210	sqm_9970-dss_164740-mk_114553	-24.7087	TMEM236	transmembrane protein 236 [Source:NCBI gene;Acc:100523460]
dss_164908	10	45171198	45171485	288	sqm_9975-dss_164908-mk_115050	-22.212	RSU1	Ras suppressor protein 1 [Source:NCBI gene;Acc:100524759]
dss_165203	10	48034206	48034606	401	sqm_9990-dss_165203-mk_116318	-27.3927	FRMD4A	FERM domain containing 4A [Source:NCBI gene;Acc:100737056]
dss_165660	10	52266377	52266671	295	sqm_10013-dss_165660-mk_117967	-31.828	PIP4K2A	phosphatidylinositol-5-phosphate 4-kinase type 2 alpha [Source:NCBI gene;Acc:100520446]
dss_165759	10	53107404	53107620	217	sqm_10021-dss_165759-mk_118380	-27.79	MLLT10	MLLT10 histone lysine methyltransferase DOT1L cofactor [Source:NCBI gene;Acc:100521678]
mk_120270	10	57482751	57483250	500	sqm_10044-dss_166237-mk_120270	-31.4215	PARD3	par-3 family cell polarity regulator [Source:NCBI gene;Acc:100512009]
mk_120533	10	57698001	57698500	500	sqm_10047-dss_166287-mk_120533	-26.0271
dss_166292	10	57710082	57710451	370	sqm_10048-dss_166292-mk_120549	23.7552	CUL2	cullin 2 [Source:NCBI gene;Acc:100512186]
dss_166447	10	58901857	58902043	187	sqm_10059-dss_166447-mk_121483	-39.444	ENSSSCG00000042415	No description
mk_122596	10	59834751	59835250	500	sqm_10069-dss_166639-mk_122596	-39.958	DHTKD1	dehydrogenase E1 and transketolase domain containing 1 [Source:NCBI gene;Acc:102166829]
dss_166645	10	59851884	59852231	348	sqm_10070-dss_166645-mk_122619	-22.2314	DHTKD1	dehydrogenase E1 and transketolase domain containing 1 [Source:NCBI gene;Acc:102166829]
dss_166670	10	60021012	60021289	278	sqm_10071-dss_166670-mk_122749	-17.0374	UPF2	UPF2 regulator of nonsense mediated mRNA decay [Source:NCBI gene;Acc:100621126]
mk_122938	10	60122751	60123250	500	sqm_10073-dss_166690-mk_122938	-25.8872	ECHDC3	enoyl-CoA hydratase domain containing 3 [Source:NCBI gene;Acc:100513945]
dss_166803	10	60610447	60610891	445	sqm_10080-dss_166803-mk_123397	-16.9678	ENSSSCG00000011121	CUGBP Elav-like family member 2 [Source:NCBI gene;Acc:100737017]
dss_166860	10	60757360	60757784	425	sqm_10082-dss_166860-mk_123761	23.3385	ENSSSCG00000011121	CUGBP Elav-like family member 2 [Source:NCBI gene;Acc:100737017]
dss_166944	10	61210447	61210927	481	sqm_10089-dss_166944-mk_124143	23.118	ENSSSCG00000049709	No description
dss_167156	10	63438467	63438817	351	sqm_10107-dss_167156-mk_125229	-20.6098	TAF3	TATA-box binding protein associated factor 3 [Source:NCBI gene;Acc:100620508]
dss_167184	10	63515509	63515995	487	sqm_10109-dss_167184-mk_125376	-22.7638	TAF3	TATA-box binding protein associated factor 3 [Source:NCBI gene;Acc:100620508]
dss_167233	10	63678838	63679217	380	sqm_10112-dss_167233-mk_125655	-21.3617
mk_128189	10	65082751	65083250	500	sqm_10135-dss_167573-mk_128189	-25.0839	FBH1	F-box DNA helicase 1 [Source:NCBI gene;Acc:102162755]
dss_167804	10	65810144	65810529	386	sqm_10153-dss_167804-mk_129515	19.2165
dss_167861	10	66064868	66065317	450	sqm_10156-dss_167861-mk_129798	25.0882
dss_167918	10	66248870	66249231	362	sqm_10162-dss_167918-mk_130212	-20.4971
mk_131397	10	66802751	66803250	500	sqm_10177-dss_168075-mk_131397	-27.1318	ENSSSCG00000036117	No description
dss_168134	10	66928889	66929351	463	sqm_10182-dss_168134-mk_131776	-17.1126	ENSSSCG00000036117	No description
dss_168154	10	66950240	66950578	339	sqm_10184-dss_168154-mk_131851	22.3139	ENSSSCG00000036117	No description
dss_168218	10	67043640	67043883	244	sqm_10194-dss_168218-mk_132135	18.5989	PITRM1	pitrilysin metallopeptidase 1 [Source:NCBI gene;Acc:100521215]
dss_168237	10	67067214	67067691	478	sqm_10196-dss_168237-mk_132201	-26.2114	PFKP	phosphofructokinase, platelet [Source:NCBI gene;Acc:100521394]
dss_168411	10	67586959	67587445	487	sqm_10206-dss_168411-mk_133275	-19.6792
mk_133420	10	67668501	67669000	500	sqm_10207-dss_168429-mk_133420	26.0451
mk_134139	10	68065251	68065750	500	sqm_10216-dss_168564-mk_134139	31.8452
dss_168572	10	68085675	68085983	309	sqm_10217-dss_168572-mk_134207	-19.3552
mk_134319	10	68129251	68129750	500	sqm_10220-dss_168592-mk_134319	25.4995
dss_168658	10	68221278	68221585	308	sqm_10226-dss_168658-mk_134618	-20.8664	ADARB2	adenosine deaminase RNA specific B2 (inactive) [Source:NCBI gene;Acc:100521919]
dss_168672	10	68238569	68238931	363	sqm_10227-dss_168672-mk_134667	16.6107	ADARB2	adenosine deaminase RNA specific B2 (inactive) [Source:NCBI gene;Acc:100521919]
dss_168719	10	68298260	68298385	126	sqm_10234-dss_168719-mk_134867	-16.1726	ADARB2	adenosine deaminase RNA specific B2 (inactive) [Source:NCBI gene;Acc:100521919]
dss_168825	10	68453561	68453821	261	sqm_10252-dss_168825-mk_135404	-20.198	ADARB2	adenosine deaminase RNA specific B2 (inactive) [Source:NCBI gene;Acc:100521919]
dss_168942	10	68685347	68685783	437	sqm_10264-dss_168942-mk_136029	-15.7644	ENSSSCG00000011162	La ribonucleoprotein 4B [Source:NCBI gene;Acc:100522458]
dss_168949	10	68699464	68699857	394	sqm_10266-dss_168949-mk_136074	19.783	ENSSSCG00000011162	La ribonucleoprotein 4B [Source:NCBI gene;Acc:100522458]
dss_168951	10	68703757	68704040	284	sqm_10267-dss_168951-mk_136092	-14.6586	ENSSSCG00000011162	La ribonucleoprotein 4B [Source:NCBI gene;Acc:100522458]
dss_168951	10	68703757	68704040	284	sqm_10268-dss_168951-mk_136092	-14.6586	ENSSSCG00000011162	La ribonucleoprotein 4B [Source:NCBI gene;Acc:100522458]
dss_168952	10	68704628	68704982	355	sqm_10269-dss_168952-mk_136096	-22.3609	ENSSSCG00000011162	La ribonucleoprotein 4B [Source:NCBI gene;Acc:100522458]
dss_168983	10	68794753	68795061	309	sqm_10274-dss_168983-mk_136304	-24.9231	DIP2C	disco interacting protein 2 homolog C [Source:NCBI gene;Acc:100739614]
dss_169063	10	68965606	68965961	356	sqm_10283-dss_169063-mk_136655	-26.7221	DIP2C	disco interacting protein 2 homolog C [Source:NCBI gene;Acc:100739614]
mk_136894	10	69079751	69080250	500	sqm_10288-dss_169111-mk_136894	-25.6723	DIP2C	disco interacting protein 2 homolog C [Source:NCBI gene;Acc:100739614]
mk_136894	10	69079751	69080250	500	sqm_10289-dss_169111-mk_136894	-25.6723	DIP2C	disco interacting protein 2 homolog C [Source:NCBI gene;Acc:100739614]
mk_137058	10	69143001	69143500	500	sqm_10292-dss_169149-mk_137058	28.6517
dss_169364	11	605197	605527	331	sqm_10304-dss_169364-mk_138320	-31.0595	ENSSSCG00000009568	zinc finger MYM-type containing 5 [Source:NCBI gene;Acc:100520328]
dss_169481	11	930267	930637	371	sqm_10315-dss_169481-mk_139223	-20.7331	CRYL1	crystallin lambda 1 [Source:NCBI gene;Acc:396914]
mk_139544	11	1062001	1062500	500	sqm_10321-dss_169537-mk_139544	-33.6349	IL17D	interleukin 17D [Source:NCBI gene;Acc:100738902]
mk_139698	11	1121251	1121750	500	sqm_10324-dss_169561-mk_139698	-26.2192	XPO4	EEF1A lysine methyltransferase 1 [Source:NCBI gene;Acc:100738747]
mk_139698	11	1121251	1121750	500	sqm_10325-dss_169561-mk_139698	-26.2192	XPO4	EEF1A lysine methyltransferase 1 [Source:NCBI gene;Acc:100738747]
dss_169613	11	1232639	1233103	465	sqm_10332-dss_169613-mk_140014	-24.9838	LATS2	large tumor suppressor kinase 2 [Source:NCBI gene;Acc:100415907]
dss_169657	11	1312451	1312779	329	sqm_10337-dss_169657-mk_140263	18.0515	SKA3	spindle and kinetochore associated complex subunit 3 [Source:NCBI gene;Acc:100623356]
dss_169674	11	1347067	1347447	381	sqm_10339-dss_169674-mk_140340	-22.6541	ZDHHC20	zinc finger DHHC-type palmitoyltransferase 20 [Source:NCBI gene;Acc:100623451]
dss_169681	11	1364435	1364665	231	sqm_10340-dss_169681-mk_140377	-22.591	ZDHHC20	zinc finger DHHC-type palmitoyltransferase 20 [Source:NCBI gene;Acc:100623451]
dss_169758	11	1573740	1574034	295	sqm_10347-dss_169758-mk_140873	-18.8709	FGF9	fibroblast growth factor 9 [Source:NCBI gene;Acc:396717]
mk_141998	11	1936001	1936500	500	sqm_10364-dss_169931-mk_141998	-26.7099
dss_169943	11	1955670	1955879	210	sqm_10366-dss_169943-mk_142066	21.6383
dss_169948	11	1967604	1967980	377	sqm_10368-dss_169948-mk_142088	-26.9217	ENSSSCG00000044350	No description
dss_169948	11	1967604	1967980	377	sqm_10367-dss_169948-mk_142088	-26.9217	ENSSSCG00000044350	No description
dss_169969	11	2026096	2026539	444	sqm_10370-dss_169969-mk_142224	-19.9563	ENSSSCG00000044350	No description
mk_142241	11	2037001	2037500	500	sqm_10371-dss_169973-mk_142241	-27.2147	ENSSSCG00000044350	No description
mk_142773	11	2290751	2291250	500	sqm_10380-dss_170106-mk_142773	-30.1864	ENSSSCG00000046155	No description
dss_170113	11	2295760	2296029	270	sqm_10383-dss_170113-mk_142790	-15.0672	ENSSSCG00000046155	No description
dss_170132	11	2347617	2348041	425	sqm_10384-dss_170132-mk_142867	-25.9522	ENSSSCG00000009281	sarcoglycan gamma [Source:NCBI gene;Acc:100623668]
dss_170164	11	2412521	2412969	449	sqm_10389-dss_170164-mk_143034	24.2214	SACS	sacsin molecular chaperone [Source:NCBI gene;Acc:100624042]
dss_170187	11	2461863	2462033	171	sqm_10393-dss_170187-mk_143152	-21.8671
mk_143195	11	2476501	2477000	500	sqm_10395-dss_170191-mk_143195	-40.5642
dss_170263	11	2688019	2688345	327	sqm_10405-dss_170263-mk_143767	-20.9372	MIPEP	mitochondrial intermediate peptidase [Source:NCBI gene;Acc:100155148]
dss_170263	11	2688019	2688345	327	sqm_10406-dss_170263-mk_143767	-20.9372	MIPEP	mitochondrial intermediate peptidase [Source:NCBI gene;Acc:100155148]
mk_143963	11	2754251	2754750	500	sqm_10411-dss_170317-mk_143963	-27.1801	MIPEP	mitochondrial intermediate peptidase [Source:NCBI gene;Acc:100155148]
dss_170339	11	2780327	2780779	453	sqm_10413-dss_170339-mk_144053	23.5955	MIPEP	mitochondrial intermediate peptidase [Source:NCBI gene;Acc:100155148]
dss_170490	11	3253503	3253829	327	sqm_10421-dss_170490-mk_145362	-17.6098	NUP58	nucleoporin 58 [Source:HGNC Symbol;Acc:HGNC:20261]
dss_170677	11	3691827	3692148	322	sqm_10432-dss_170677-mk_146410	-31.1094	ATP8A2	phospholipid-transporting ATPase IB [Source:NCBI gene;Acc:100523747]
dss_170821	11	4150719	4151109	391	sqm_10440-dss_170821-mk_147213	25.1697	CDK8	cyclin dependent kinase 8 [Source:NCBI gene;Acc:100739805]
dss_170937	11	4427268	4427718	451	sqm_10447-dss_170937-mk_147848	-18.148	GPR12	G protein-coupled receptor 12 [Source:NCBI gene;Acc:100736641]
dss_170952	11	4460311	4460510	200	sqm_10450-dss_170952-mk_147956	-22.5084
dss_171028	11	4574749	4574956	208	sqm_10455-dss_171028-mk_148322	-20.4647
dss_171032	11	4579665	4580081	417	sqm_10456-dss_171032-mk_148328	26.063
dss_171067	11	4642931	4643220	290	sqm_10460-dss_171067-mk_148472	22.7187	USP12	ubiquitin specific peptidase 12 [Source:NCBI gene;Acc:100511469]
dss_171073	11	4657591	4657872	282	sqm_10461-dss_171073-mk_148497	-20.1282	USP12	ubiquitin specific peptidase 12 [Source:NCBI gene;Acc:100511469]
dss_171176	11	4961850	4962152	303	sqm_10470-dss_171176-mk_149061	24.4828	LNX2	ligand of numb-protein X 2 [Source:NCBI gene;Acc:100510925]
dss_171340	11	5583784	5584116	333	sqm_10477-dss_171340-mk_150068	-33.5821	PAN3	poly(A) specific ribonuclease subunit PAN3 [Source:NCBI gene;Acc:100514180]
dss_171351	11	5634810	5635149	340	sqm_10479-dss_171351-mk_150182	21.962	FLT1	fms related receptor tyrosine kinase 1 [Source:NCBI gene;Acc:396763]
mk_150225	11	5648501	5649000	500	sqm_10480-dss_171357-mk_150225	-33.1462	FLT1	fms related receptor tyrosine kinase 1 [Source:NCBI gene;Acc:396763]
mk_151642	11	6469251	6469750	500	sqm_10494-dss_171594-mk_151642	-29.2636	ENSSSCG00000025996	microtubule associated scaffold protein 2 [Source:NCBI gene;Acc:100157816]
dss_171629	11	6539675	6540060	386	sqm_10497-dss_171629-mk_151812	-22.1018	SLC7A1	solute carrier family 7 member 1 [Source:NCBI gene;Acc:503545]
dss_171643	11	6549473	6549813	341	sqm_10500-dss_171643-mk_151853	-22.5511	SLC7A1	solute carrier family 7 member 1 [Source:NCBI gene;Acc:503545]
mk_152690	11	6964251	6964750	500	sqm_10509-dss_171769-mk_152690	-35.5459	ENSSSCG00000043867	No description
dss_171774	11	6977938	6978384	447	sqm_10510-dss_171774-mk_152713	-24.5048	ENSSSCG00000043608	No description
dss_171822	11	7236503	7236727	225	sqm_10516-dss_171822-mk_153123	-19.1404	ENSSSCG00000009327	high mobility group box 1 [Source:NCBI gene;Acc:445521]
dss_171891	11	7716863	7717033	171	sqm_10520-dss_171891-mk_153602	14.1993	ENSSSCG00000009333	uncharacterized LOC102159067 [Source:NCBI gene;Acc:102159067]
dss_172424	11	11954359	11954750	392	sqm_10541-dss_172424-mk_155467	-20.2691	DCLK1	doublecortin like kinase 1 [Source:NCBI gene;Acc:100623824]
dss_172458	11	12121626	12121768	143	sqm_10544-dss_172458-mk_155578	59.7759	DCLK1	doublecortin like kinase 1 [Source:NCBI gene;Acc:100623824]
dss_172474	11	12194860	12195084	225	sqm_10546-dss_172474-mk_155647	-21.3002	DCLK1	doublecortin like kinase 1 [Source:NCBI gene;Acc:100623824]
dss_172478	11	12198461	12198743	283	sqm_10547-dss_172478-mk_155653	-27.0553	DCLK1	doublecortin like kinase 1 [Source:NCBI gene;Acc:100623824]
mk_156098	11	13998251	13998750	500	sqm_10550-dss_172599-mk_156098	-32.9992	UFM1	ubiquitin fold modifier 1 [Source:NCBI gene;Acc:100522509]
dss_172821	11	15220214	15220704	491	sqm_10561-dss_172821-mk_156987	-25.048
dss_172914	11	15676425	15676745	321	sqm_10567-dss_172914-mk_157347	-20.409	THSD1	thrombospondin type 1 domain containing 1 [Source:NCBI gene;Acc:100513373]
mk_158495	11	16814251	16814750	500	sqm_10577-dss_173144-mk_158495	-26.0877
dss_173159	11	16842326	16842660	335	sqm_10579-dss_173159-mk_158553	-35.8856	RNASEH2B	ribonuclease H2 subunit B [Source:NCBI gene;Acc:100625239]
dss_173181	11	16890779	16890995	217	sqm_10580-dss_173181-mk_158625	-27.1466	RNASEH2B	ribonuclease H2 subunit B [Source:NCBI gene;Acc:100625239]
dss_173258	11	17708256	17708555	300	sqm_10582-dss_173258-mk_158884	-22.7498	ENSSSCG00000045895	No description
dss_173398	11	18587316	18587585	270	sqm_10589-dss_173398-mk_159380	-28.4367	FNDC3A	fibronectin type III domain containing 3A [Source:NCBI gene;Acc:100620938]
mk_159900	11	20355751	20356250	500	sqm_10596-dss_173549-mk_159900	32.9787	ENSSSCG00000047405	No description
dss_173666	11	21351722	21351883	162	sqm_10601-dss_173666-mk_160764	-21.7998	ZC3H13	zinc finger CCCH-type containing 13 [Source:NCBI gene;Acc:100521395]
dss_173764	11	21869708	21870040	333	sqm_10605-dss_173764-mk_161324	20.8903	COG3	solute carrier family 25 member 30 [Source:NCBI gene;Acc:100626629]
dss_173922	11	23277899	23278372	474	sqm_10613-dss_173922-mk_162200	-26.5166	ENOX1	ecto-NOX disulfide-thiol exchanger 1 [Source:NCBI gene;Acc:100525605]
dss_173948	11	23420409	23420894	486	sqm_10616-dss_173948-mk_162361	-26.7337	ENOX1	ecto-NOX disulfide-thiol exchanger 1 [Source:NCBI gene;Acc:100525605]
dss_173979	11	23610681	23611078	398	sqm_10617-dss_173979-mk_162452	-38.3266	ENOX1	ecto-NOX disulfide-thiol exchanger 1 [Source:NCBI gene;Acc:100525605]
dss_174015	11	23705271	23705474	204	sqm_10620-dss_174015-mk_162540	28.1506	ENOX1	ecto-NOX disulfide-thiol exchanger 1 [Source:NCBI gene;Acc:100525605]
mk_163705	11	25701501	25702000	500	sqm_10634-dss_174281-mk_163705	-38.57	KBTBD6	kelch repeat and BTB domain-containing protein 6 [Source:NCBI gene;Acc:100154105]
dss_174912	11	46227073	46227503	431	sqm_10659-dss_174912-mk_165442	-25.321	KLF12	Kruppel like factor 12 [Source:NCBI gene;Acc:100174955]
dss_175281	11	50232851	50233057	207	sqm_10676-dss_175281-mk_166424	-24.2432
dss_175325	11	50704263	50704490	228	sqm_10679-dss_175325-mk_166492	-22.2902
dss_175394	11	51618974	51619188	215	sqm_10682-dss_175394-mk_166832	26.7241
dss_175509	11	53373701	53373895	195	sqm_10690-dss_175509-mk_167113	-23.028
mk_168403	11	65150001	65150500	500	sqm_10708-dss_175960-mk_168403	-46.8829
mk_168477	11	65304751	65305250	500	sqm_10710-dss_175976-mk_168477	-41.6667
sqm_10711	11	65305120	65305555	436	sqm_10711-dss_175976-mk_168477	-17.7657
dss_176058	11	66290543	66291031	489	sqm_10717-dss_176058-mk_168673	-16.7575
dss_176196	11	67213767	67214108	342	sqm_10726-dss_176196-mk_169340	-24.7167	FARP1	FERM, ARH/RhoGEF and pleckstrin domain protein 1 [Source:NCBI gene;Acc:100158183]
dss_176199	11	67217055	67217472	418	sqm_10727-dss_176199-mk_169349	-24.4647	FARP1	FERM, ARH/RhoGEF and pleckstrin domain protein 1 [Source:NCBI gene;Acc:100158183]
mk_169439	11	67294501	67295000	500	sqm_10728-dss_176221-mk_169439	-31.7857	FARP1	FERM, ARH/RhoGEF and pleckstrin domain protein 1 [Source:NCBI gene;Acc:100158183]
dss_176272	11	67431114	67431320	207	sqm_10732-dss_176272-mk_169654	-21.3527	FARP1	FERM, ARH/RhoGEF and pleckstrin domain protein 1 [Source:NCBI gene;Acc:100158183]
dss_176292	11	67461601	67461864	264	sqm_10733-dss_176292-mk_169732	-28.3333	STK24	serine/threonine kinase 24 [Source:NCBI gene;Acc:100154569]
dss_176325	11	67508722	67509029	308	sqm_10736-dss_176325-mk_169851	-19.5064	STK24	serine/threonine kinase 24 [Source:NCBI gene;Acc:100154569]
dss_176593	11	68553078	68553326	249	sqm_10749-dss_176593-mk_171246	-32.1894	CLYBL	citrate lyase beta like [Source:NCBI gene;Acc:100154139]
dss_176605	11	68625513	68625860	348	sqm_10752-dss_176605-mk_171310	-23.0434	CLYBL	citrate lyase beta like [Source:NCBI gene;Acc:100154139]
dss_176716	11	69171856	69172100	245	sqm_10757-dss_176716-mk_171758	-18.5377	PCCA	propionyl-CoA carboxylase subunit alpha [Source:NCBI gene;Acc:100524103]
dss_176877	11	69902316	69902693	378	sqm_10770-dss_176877-mk_172543	26.5002	NALCN	sodium leak channel, non-selective [Source:NCBI gene;Acc:100739447]
dss_176941	11	70383898	70384102	205	sqm_10776-dss_176941-mk_172811	-21.1002	FGF14	fibroblast growth factor 14 [Source:NCBI gene;Acc:100156844]
mk_173549	11	71454501	71455000	500	sqm_10792-dss_177113-mk_173549	-29.1534
dss_177140	11	71631947	71632282	336	sqm_10794-dss_177140-mk_173652	-30.6825	ENSSSCG00000047974	No description
dss_177342	11	73731834	73732075	242	sqm_10805-dss_177342-mk_174256	-22.5468
dss_177355	11	73764107	73764422	316	sqm_10806-dss_177355-mk_174300	-22.0521
dss_177656	11	76095009	76095508	500	sqm_10818-dss_177656-mk_176381	23.3383	ENSSSCG00000009543	myosin XVI [Source:NCBI gene;Acc:102161679]
mk_176403	11	76120001	76120500	500	sqm_10819-dss_177661-mk_176403	-53.8462	ENSSSCG00000009543	myosin XVI [Source:NCBI gene;Acc:102161679]
dss_177799	11	76580168	76580620	453	sqm_10825-dss_177799-mk_177359	-18.1297
dss_177877	11	76904082	76904492	411	sqm_10834-dss_177877-mk_178188	-16.0581	ENSSSCG00000044051	No description
mk_179192	11	77224501	77225000	500	sqm_10841-dss_177992-mk_179192	-26.4509	ENSSSCG00000029502	NAD(P)HX dehydratase [Source:NCBI gene;Acc:100153456]
mk_179206	11	77228001	77228500	500	sqm_10843-dss_177996-mk_179206	-28.4729	ENSSSCG00000029502	NAD(P)HX dehydratase [Source:NCBI gene;Acc:100153456]
dss_178045	11	77331472	77331931	460	sqm_10849-dss_178045-mk_179505	-22.5533	ANKRD10	ankyrin repeat domain 10 [Source:NCBI gene;Acc:100154231]
mk_179946	11	77478251	77478750	500	sqm_10857-dss_178121-mk_179946	-28.0381	ARHGEF7	Rho guanine nucleotide exchange factor 7 [Source:NCBI gene;Acc:100516509]
mk_179946	11	77478251	77478750	500	sqm_10858-dss_178121-mk_179946	-28.0381	ARHGEF7	Rho guanine nucleotide exchange factor 7 [Source:NCBI gene;Acc:100516509]
mk_179969	11	77484251	77484750	500	sqm_10859-dss_178126-mk_179969	-25.0698	ARHGEF7	Rho guanine nucleotide exchange factor 7 [Source:NCBI gene;Acc:100516509]
dss_178134	11	77491840	77492299	460	sqm_10860-dss_178134-mk_179996	-19.2156	ARHGEF7	Rho guanine nucleotide exchange factor 7 [Source:NCBI gene;Acc:100516509]
dss_178135	11	77494099	77494587	489	sqm_10861-dss_178135-mk_180005	-16.3448	ARHGEF7	Rho guanine nucleotide exchange factor 7 [Source:NCBI gene;Acc:100516509]
mk_180085	11	77515001	77515500	500	sqm_10866-dss_178155-mk_180085	-27.8736	ARHGEF7	Rho guanine nucleotide exchange factor 7 [Source:NCBI gene;Acc:100516509]
dss_178188	11	77562276	77562766	491	sqm_10874-dss_178188-mk_180250	-27.9912
dss_178194	11	77569137	77569295	159	sqm_10875-dss_178194-mk_180268	18.2348
dss_178278	11	77694286	77694760	475	sqm_10886-dss_178278-mk_180693	-17.4739
dss_178454	11	77958431	77958673	243	sqm_10911-dss_178454-mk_181598	20.4483
dss_178470	11	78036564	78037063	500	sqm_10912-dss_178470-mk_181803	-16.4975
dss_178507	11	78116846	78117116	271	sqm_10914-dss_178507-mk_182006	-18.3971
dss_178579	11	78206508	78206825	318	sqm_10925-dss_178579-mk_182313	-21.2583	TUBGCP3	tubulin gamma complex associated protein 3 [Source:NCBI gene;Acc:100155453]
dss_178619	11	78287907	78288375	469	sqm_10928-dss_178619-mk_182575	-17.6881
mk_182690	11	78322251	78322750	500	sqm_10932-dss_178649-mk_182690	-26.2243	ATP11A	ATPase phospholipid transporting 11A [Source:NCBI gene;Acc:110255868]
dss_178807	11	78562116	78562478	363	sqm_10958-dss_178807-mk_183591	-17.6427	CUL4A	cullin 4A [Source:NCBI gene;Acc:100517912]
mk_183648	11	78576001	78576500	500	sqm_10961-dss_178823-mk_183648	-26.5597	CUL4A	cullin 4A [Source:NCBI gene;Acc:100517912]
dss_178932	11	78735801	78736164	364	sqm_10970-dss_178932-mk_184216	-18.2813	TMCO3	transmembrane and coiled-coil domains 3 [Source:NCBI gene;Acc:100620378]
dss_179100	11	79075748	79076044	297	sqm_10997-dss_179100-mk_185273	20.2065
dss_179284	12	355128	355468	341	sqm_11016-dss_179284-mk_186111	25.5754	TBCD	tubulin folding cofactor D [Source:NCBI gene;Acc:100512127]
dss_179304	12	377380	377793	414	sqm_11019-dss_179304-mk_186183	-21.094	TBCD	tubulin folding cofactor D [Source:NCBI gene;Acc:100512127]
dss_179311	12	385403	385769	367	sqm_11020-dss_179311-mk_186212	-20.4897	TBCD	tubulin folding cofactor D [Source:NCBI gene;Acc:100512127]
mk_186798	12	550501	551000	500	sqm_11034-dss_179411-mk_186798	-26.8641
mk_186801	12	551251	551750	500	sqm_11035-dss_179413-mk_186801	-25.2412
mk_187581	12	786501	787000	500	sqm_11047-dss_179526-mk_187581	29.5928	CSNK1D	casein kinase 1 delta [Source:NCBI gene;Acc:100625051]
mk_187704	12	822251	822750	500	sqm_11052-dss_179549-mk_187704	36.4802
mk_188079	12	925251	925750	500	sqm_11062-dss_179609-mk_188079	-30.7749	FASN	fatty acid synthase [Source:NCBI gene;Acc:397561]
dss_179921	12	1486485	1486925	441	sqm_11096-dss_179921-mk_190125	-22.2125	SLC38A10	solute carrier family 38 member 10 [Source:NCBI gene;Acc:100626205]
dss_179922	12	1488127	1488546	420	sqm_11097-dss_179922-mk_190131	-19.6559	SLC38A10	solute carrier family 38 member 10 [Source:NCBI gene;Acc:100626205]
mk_190536	12	1607251	1607750	500	sqm_11104-dss_180008-mk_190536	-36.3519	AATK	apoptosis associated tyrosine kinase [Source:NCBI gene;Acc:100627757]
mk_190549	12	1611251	1611750	500	sqm_11105-dss_180011-mk_190549	-32.7712	BAIAP2	BAR/IMD domain containing adaptor protein 2 [Source:NCBI gene;Acc:100513228]
dss_180077	12	1693923	1694362	440	sqm_11113-dss_180077-mk_190859	-27.6338	CHMP6	charged multivesicular body protein 6 [Source:NCBI gene;Acc:100512857]
dss_180078	12	1694959	1695207	249	sqm_11114-dss_180078-mk_190862	-16.4011	CHMP6	charged multivesicular body protein 6 [Source:NCBI gene;Acc:100512857]
dss_180284	12	1957305	1957580	276	sqm_11144-dss_180284-mk_191802	-27.3005	RPTOR	regulatory associated protein of MTOR complex 1 [Source:NCBI gene;Acc:100512677]
dss_180302	12	1983708	1983965	258	sqm_11146-dss_180302-mk_191882	-19.9312	RPTOR	regulatory associated protein of MTOR complex 1 [Source:NCBI gene;Acc:100512677]
dss_180326	12	2039982	2040402	421	sqm_11148-dss_180326-mk_192065	-19.0649	NPTX1	neuronal pentraxin 1 [Source:NCBI gene;Acc:100525071]
dss_180407	12	2168653	2169124	472	sqm_11156-dss_180407-mk_192492	-18.9366	ENSSSCG00000017146	No description
dss_180484	12	2368420	2368785	366	sqm_11163-dss_180484-mk_193003	21.4155	CCDC40	coiled-coil domain containing 40 [Source:NCBI gene;Acc:100514181]
dss_180491	12	2382062	2382447	386	sqm_11164-dss_180491-mk_193026	-22.2042	CCDC40	coiled-coil domain containing 40 [Source:NCBI gene;Acc:100514181]
dss_180535	12	2573987	2574308	322	sqm_11166-dss_180535-mk_193452	-19.4568	CBX2	chromobox 2 [Source:NCBI gene;Acc:100514916]
dss_180551	12	2637163	2637505	343	sqm_11167-dss_180551-mk_193529	-22.8621
dss_180772	12	3260644	3261029	386	sqm_11180-dss_180772-mk_194998	-22.7164	ENSSSCG00000017164	TIMP metallopeptidase inhibitor 2 [Source:NCBI gene;Acc:396988]
dss_180810	12	3296616	3296915	300	sqm_11183-dss_180810-mk_195133	24.8574	ENSSSCG00000017164	TIMP metallopeptidase inhibitor 2 [Source:NCBI gene;Acc:396988]
dss_180824	12	3332957	3333405	449	sqm_11184-dss_180824-mk_195240	-23.9747	ENSSSCG00000017165	ubiquitin specific peptidase 36 [Source:NCBI gene;Acc:100515275]
dss_180853	12	3373589	3374000	412	sqm_11189-dss_180853-mk_195369	-26.4184	CYTH1	cytohesin 1 [Source:NCBI gene;Acc:100515446]
dss_180860	12	3382074	3382502	429	sqm_11190-dss_180860-mk_195392	-20.7629	CYTH1	cytohesin 1 [Source:NCBI gene;Acc:100515446]
dss_181000	12	3576679	3577169	491	sqm_11195-dss_181000-mk_195992	-26.7844	DNAH17	dynein axonemal heavy chain 17 [Source:NCBI gene;Acc:102163805]
dss_181016	12	3594068	3594457	390	sqm_11197-dss_181016-mk_196059	-29.1008	PGS1	phosphatidylglycerophosphate synthase 1 [Source:NCBI gene;Acc:100625999]
dss_181284	12	4277111	4277498	388	sqm_11219-dss_181284-mk_197941	16.2111	SEPTIN9	septin 9 [Source:NCBI gene;Acc:100621037]
dss_181329	12	4387510	4387979	470	sqm_11224-dss_181329-mk_198328	-19.5407	SEPTIN9	septin 9 [Source:NCBI gene;Acc:100621037]
mk_198465	12	4431751	4432250	500	sqm_11226-dss_181349-mk_198465	-29.4079	ENSSSCG00000044686	No description
dss_181455	12	4655628	4655929	302	sqm_11235-dss_181455-mk_199113	24.3915	MGAT5B	alpha-1,6-mannosylglycoprotein 6-beta-N- acetylglucosaminyltransferase B [Source:NCBI gene;Acc:100516218]
dss_181602	12	5068999	5069262	264	sqm_11243-dss_181602-mk_200251	-18.3894	UBE2O	ubiquitin conjugating enzyme E2 O [Source:NCBI gene;Acc:100519047]
mk_200263	12	5072001	5072500	500	sqm_11244-dss_181605-mk_200263	-36.9545	UBE2O	ubiquitin conjugating enzyme E2 O [Source:NCBI gene;Acc:100519047]
mk_200904	12	5281251	5281750	500	sqm_11251-dss_181698-mk_200904	-28.7817	RNF157	ring finger protein 157 [Source:NCBI gene;Acc:100522340]
mk_201621	12	5510001	5510500	500	sqm_11262-dss_181820-mk_201621	29.8039	FBF1	Fas binding factor 1 [Source:NCBI gene;Acc:100520801]
mk_201975	12	5653501	5654000	500	sqm_11267-dss_181867-mk_201975	-26.7909	ITGB4	integrin subunit beta 4 [Source:NCBI gene;Acc:100521988]
dss_181913	12	5756023	5756463	441	sqm_11271-dss_181913-mk_202274	-23.0706	RECQL5	RecQ like helicase 5 [Source:NCBI gene;Acc:100626380]
dss_182049	12	6111017	6111268	252	sqm_11278-dss_182049-mk_203179	30.324
mk_205853	12	7511251	7511750	500	sqm_11294-dss_182407-mk_205853	-29.6104
mk_205853	12	7511251	7511750	500	sqm_11293-dss_182407-mk_205853	-29.6104
dss_182688	12	8806785	8807113	329	sqm_11315-dss_182688-mk_207959	35.4551	ENSSSCG00000044587	No description
dss_182693	12	8901715	8902136	422	sqm_11316-dss_182693-mk_208010	-25.2327
dss_182831	12	10355434	10355881	448	sqm_11321-dss_182831-mk_208674	-16.8563	KCNJ2	potassium inwardly rectifying channel subfamily J member 2 [Source:NCBI gene;Acc:397293]
mk_210233	12	12319501	12320000	500	sqm_11326-dss_183053-mk_210233	31.679	AXIN2	axin 2 [Source:NCBI gene;Acc:100739604]
dss_183392	12	14066918	14067115	198	sqm_11345-dss_183392-mk_211983	-26.2954	NOL11	nucleolar protein 11 [Source:NCBI gene;Acc:106504086]
mk_212134	12	14228251	14228750	500	sqm_11347-dss_183421-mk_212134	26.7857	BPTF	bromodomain PHD finger transcription factor [Source:NCBI gene;Acc:100525424]
dss_183638	12	15241366	15241557	192	sqm_11366-dss_183638-mk_213288	-26.0072	MAP3K3	mitogen-activated protein kinase kinase kinase 3 [Source:NCBI gene;Acc:100513491]
mk_214027	12	16131001	16131500	500	sqm_11376-dss_183775-mk_214027	-26.7262	TLK2	tousled like kinase 2 [Source:NCBI gene;Acc:100515573]
mk_214175	12	16578751	16579250	500	sqm_11377-dss_183813-mk_214175	-37.7273	ENSSSCG00000049121	No description
dss_183849	12	17007348	17007523	176	sqm_11379-dss_183849-mk_214312	-44.8774	KANSL1	KAT8 regulatory NSL complex subunit 1 [Source:NCBI gene;Acc:100517913]
dss_183868	12	17124644	17124841	198	sqm_11382-dss_183868-mk_214392	-20.0977	MAPT	microtubule associated protein tau [Source:NCBI gene;Acc:100738351]
mk_215279	12	18025751	18026250	500	sqm_11395-dss_184019-mk_215279	-27.3109	PLEKHM1	pleckstrin homology and RUN domain containing M1 [Source:NCBI gene;Acc:100523462]
dss_184274	12	19093342	19093601	260	sqm_11407-dss_184274-mk_217196	26.1342	HDAC5	histone deacetylase 5 [Source:NCBI gene;Acc:100515165]
dss_184461	12	20255821	20256313	493	sqm_11421-dss_184461-mk_218940	22.0036	MLX	MAX dimerization protein MLX [Source:NCBI gene;Acc:100519270]
dss_184542	12	20617794	20618094	301	sqm_11425-dss_184542-mk_219433	-28.9464	RAB5C	RAB5C, member RAS oncogene family [Source:NCBI gene;Acc:100523862]
dss_184802	12	22169365	22169528	164	sqm_11433-dss_184802-mk_221759	25.7689
dss_184872	12	22385778	22385986	209	sqm_11437-dss_184872-mk_222193	31.4921
dss_185074	12	23371309	23371777	469	sqm_11444-dss_185074-mk_223683	-24.387	PCGF2	polycomb group ring finger 2 [Source:NCBI gene;Acc:100628192]
dss_185159	12	23791965	23792249	285	sqm_11450-dss_185159-mk_224521	-27.2247
dss_185168	12	23845069	23845361	293	sqm_11451-dss_185168-mk_224553	-25.7501	NPEPPS	aminopeptidase puromycin sensitive [Source:NCBI gene;Acc:414413]
dss_185186	12	23975324	23975727	404	sqm_11452-dss_185186-mk_224685	-19.1544
dss_185569	12	26288841	26289059	219	sqm_11468-dss_185569-mk_227807	32.3294	PDK2	pyruvate dehydrogenase kinase 2 [Source:NCBI gene;Acc:100516037]
dss_186042	12	33571842	33572239	398	sqm_11483-dss_186042-mk_230319	-19.9057	MSI2	musashi RNA binding protein 2 [Source:NCBI gene;Acc:100737226]
dss_186254	12	34506912	34507259	348	sqm_11496-dss_186254-mk_231750	-21.348	MKS1	MKS transition zone complex subunit 1 [Source:NCBI gene;Acc:100514538]
dss_186372	12	35223639	35223835	197	sqm_11505-dss_186372-mk_232408	-26.9231	PPM1E	protein phosphatase, Mg2+/Mn2+ dependent 1E [Source:NCBI gene;Acc:100518751]
dss_186778	12	38326671	38326974	304	sqm_11527-dss_186778-mk_234451	24.8552
mk_235391	12	39305001	39305500	500	sqm_11538-dss_186983-mk_235391	-33.2603	HNF1B	HNF1 homeobox B [Source:NCBI gene;Acc:397002]
mk_235590	12	39688501	39689000	500	sqm_11540-dss_187037-mk_235590	-30.4953	TAF15	TATA-box binding protein associated factor 15 [Source:NCBI gene;Acc:100518332]
mk_235737	12	39791501	39792000	500	sqm_11541-dss_187059-mk_235737	-26.7299	RASL10B	RAS like family 10 member B [Source:NCBI gene;Acc:100516934]
dss_187457	12	42204796	42205095	300	sqm_11563-dss_187457-mk_238131	-31.8356	MYO1D	myosin ID [Source:NCBI gene;Acc:100049650]
dss_187463	12	42236693	42237139	447	sqm_11564-dss_187463-mk_238174	-18.3753	MYO1D	myosin ID [Source:NCBI gene;Acc:100049650]
dss_187566	12	42644600	42644990	391	sqm_11571-dss_187566-mk_238652	-28.6216	RHBDL3	rhomboid like 3 [Source:NCBI gene;Acc:100522032]
dss_187590	12	42709265	42709633	369	sqm_11574-dss_187590-mk_238786	-28.7651
dss_187710	12	43326927	43327217	291	sqm_11576-dss_187710-mk_239456	-24.0568
dss_187721	12	43381567	43382025	459	sqm_11577-dss_187721-mk_239603	-27.5097	RAB11FIP4	RAB11 family interacting protein 4 [Source:NCBI gene;Acc:100524645]
dss_187820	12	44003151	44003301	151	sqm_11580-dss_187820-mk_240144	15.6635	KSR1	kinase suppressor of ras 1 [Source:NCBI gene;Acc:100511282]
dss_187852	12	44115089	44115279	191	sqm_11585-dss_187852-mk_240396	21.6918	KSR1	kinase suppressor of ras 1 [Source:NCBI gene;Acc:100511282]
dss_188351	12	46967898	46968357	460	sqm_11614-dss_188351-mk_243052	-18.9582	NXN	nucleoredoxin [Source:NCBI gene;Acc:100523510]
mk_243699	12	47288001	47288500	500	sqm_11624-dss_188461-mk_243699	-33.6816	VPS53	VPS53 subunit of GARP complex [Source:NCBI gene;Acc:100523207]
dss_188521	12	47452059	47452296	238	sqm_11631-dss_188521-mk_244056	-26.0136	RPH3AL	rabphilin 3A like (without C2 domains) [Source:NCBI gene;Acc:106508348]
dss_188528	12	47470219	47470430	212	sqm_11632-dss_188528-mk_244100	-19.4668	RPH3AL	rabphilin 3A like (without C2 domains) [Source:NCBI gene;Acc:106508348]
dss_188560	12	47557341	47557800	460	sqm_11633-dss_188560-mk_244274	23.2561	DOC2B	double C2 domain beta [Source:NCBI gene;Acc:110256069]
dss_188620	12	47806327	47806773	447	sqm_11635-dss_188620-mk_244694	19.1714	SLC43A2	solute carrier family 43 member 2 [Source:NCBI gene;Acc:100623009]
dss_188783	12	48460957	48461266	310	sqm_11644-dss_188783-mk_245806	24.2309	SGSM2	small G protein signaling modulator 2 [Source:NCBI gene;Acc:100512309]
dss_188786	12	48471592	48471785	194	sqm_11646-dss_188786-mk_245823	-43.6209	MNT	MAX network transcriptional repressor [Source:NCBI gene;Acc:100512629]
dss_189074	12	50257212	50257496	285	sqm_11669-dss_189074-mk_247786	-27.355	ANKFY1	ubiquitin conjugating enzyme E2 G1 [Source:NCBI gene;Acc:100522828]
dss_189116	12	50477891	50478271	381	sqm_11672-dss_189116-mk_248063	26.7397	SPNS2	sphingolipid transporter 2 [Source:NCBI gene;Acc:100523398]
dss_189453	12	52224901	52225365	465	sqm_11685-dss_189453-mk_250464	-21.1881	PELP1	proline, glutamate and leucine rich protein 1 [Source:NCBI gene;Acc:102157970]
dss_189554	12	52555534	52555993	460	sqm_11687-dss_189554-mk_251030	-18.5155	DLG4	discs large MAGUK scaffold protein 4 [Source:NCBI gene;Acc:100626077]
dss_189739	12	53146244	53146574	331	sqm_11696-dss_189739-mk_252476	-21.6781	CHD3	chromodomain helicase DNA binding protein 3 [Source:NCBI gene;Acc:100188906]
dss_189920	12	53719960	53720242	283	sqm_11701-dss_189920-mk_253590	30.645	ENSSSCG00000038144	myosin heavy chain 10 [Source:NCBI gene;Acc:396903]
mk_253652	12	53752751	53753250	500	sqm_11702-dss_189928-mk_253652	-31.8974	ENSSSCG00000038144	myosin heavy chain 10 [Source:NCBI gene;Acc:396903]
dss_190102	12	54259454	54259794	341	sqm_11711-dss_190102-mk_254697	-23.825	NTN1	netrin 1 [Source:NCBI gene;Acc:733599]
dss_190255	12	54716102	54716538	437	sqm_11720-dss_190255-mk_255661	-18.0207	GLP2R	glucagon like peptide 2 receptor [Source:NCBI gene;Acc:100515966]
dss_190333	12	54858710	54859133	424	sqm_11729-dss_190333-mk_256039	16.5163	GAS7	growth arrest specific 7 [Source:NCBI gene;Acc:100518690]
dss_190368	12	54935308	54935692	385	sqm_11734-dss_190368-mk_256212	-23.1036	GAS7	growth arrest specific 7 [Source:NCBI gene;Acc:100518690]
dss_190446	12	55330220	55330659	440	sqm_11739-dss_190446-mk_256534	-23.5772
mk_256655	12	55382251	55382750	500	sqm_11742-dss_190485-mk_256655	-42.1622
dss_190654	12	56126314	56126729	416	sqm_11754-dss_190654-mk_257642	23.0239	DNAH9	dynein axonemal heavy chain 9 [Source:NCBI gene;Acc:100518397]
dss_190692	12	56360853	56361166	314	sqm_11759-dss_190692-mk_257982	-25.2373	ZNF18	zinc finger protein 18 [Source:NCBI gene;Acc:100518217]
mk_258376	12	56595501	56596000	500	sqm_11761-dss_190777-mk_258376	-42.5664
dss_190784	12	56613377	56613562	186	sqm_11763-dss_190784-mk_258411	-20.9184
dss_190797	12	56625816	56626050	235	sqm_11765-dss_190797-mk_258442	-21.3215
mk_258452	12	56635501	56636000	500	sqm_11766-dss_190801-mk_258452	-36.9013
dss_190821	12	56677054	56677433	380	sqm_11771-dss_190821-mk_258528	-29.2634
dss_190845	12	56726840	56727257	418	sqm_11774-dss_190845-mk_258619	21.3409
mk_258636	12	56734751	56735250	500	sqm_11775-dss_190847-mk_258636	-28.5295
dss_190885	12	56963949	56964121	173	sqm_11776-dss_190885-mk_258874	-21.9135	MYOCD	myocardin [Source:NCBI gene;Acc:396571]
dss_190966	12	57217941	57218347	407	sqm_11782-dss_190966-mk_259274	-28.7643	ELAC2	elaC ribonuclease Z 2 [Source:NCBI gene;Acc:100520804]
dss_190974	12	57247925	57248142	218	sqm_11783-dss_190974-mk_259339	-26.587
dss_191363	12	58856927	58857384	458	sqm_11806-dss_191363-mk_261940	-18.991	ENSSSCG00000039792	CMT1A duplicated region transcript 4 [Source:NCBI gene;Acc:100523279]
dss_191534	12	59370736	59371139	404	sqm_11821-dss_191534-mk_263049	-23.3025	ENSSSCG00000018039	No description
mk_263255	12	59431251	59431750	500	sqm_11827-dss_191577-mk_263255	26.9424	ADORA2B	adenosine A2b receptor [Source:NCBI gene;Acc:606745]
mk_263594	12	59545251	59545750	500	sqm_11830-dss_191633-mk_263594	25.8688	SPECC1	sperm antigen with calponin homology and coiled-coil domains 1 [Source:NCBI gene;Acc:102158777]
dss_191669	12	59614482	59614699	218	sqm_11835-dss_191669-mk_263772	23.0025	SPECC1	sperm antigen with calponin homology and coiled-coil domains 1 [Source:NCBI gene;Acc:102158777]
mk_263889	12	59662251	59662750	500	sqm_11837-dss_191692-mk_263889	-25.3739
mk_264049	12	59740501	59741000	500	sqm_11841-dss_191722-mk_264049	-35.4945	ENSSSCG00000043694	No description
dss_191916	12	60082857	60083026	170	sqm_11867-dss_191916-mk_265063	25.1748
dss_191957	12	60171978	60172377	400	sqm_11870-dss_191957-mk_265304	-18.7913	B9D1	B9 domain containing 1 [Source:NCBI gene;Acc:110256122]
dss_192078	12	60346241	60346653	413	sqm_11887-dss_192078-mk_265899	-23.9543	SLC5A10	solute carrier family 5 member 10 [Source:NCBI gene;Acc:497235]
mk_265986	12	60374001	60374500	500	sqm_11889-dss_192095-mk_265986	-27.0143	SLC5A10	solute carrier family 5 member 10 [Source:NCBI gene;Acc:497235]
mk_266346	12	60486001	60486500	500	sqm_11898-dss_192177-mk_266346	-28.1224	FLII	FLII actin remodeling protein [Source:NCBI gene;Acc:110256127]
mk_266346	12	60486001	60486500	500	sqm_11897-dss_192177-mk_266346	-28.1224	FLII	FLII actin remodeling protein [Source:NCBI gene;Acc:110256127]
mk_267598	12	60823501	60824000	500	sqm_11923-dss_192388-mk_267598	26.6611	RAI1	retinoic acid induced 1 [Source:NCBI gene;Acc:110256137]
mk_267642	12	60834751	60835250	500	sqm_11925-dss_192397-mk_267642	38.4798	RAI1	retinoic acid induced 1 [Source:NCBI gene;Acc:110256137]
mk_267662	12	60840001	60840500	500	sqm_11926-dss_192400-mk_267662	25.7948	RAI1	retinoic acid induced 1 [Source:NCBI gene;Acc:110256137]
mk_267828	12	60886751	60887250	500	sqm_11928-dss_192420-mk_267828	-34.8307	ENSSSCG00000018055	phosphatidylethanolamine N-methyltransferase [Source:NCBI gene;Acc:397654]
mk_268610	12	61096001	61096500	500	sqm_11948-dss_192558-mk_268610	-33.4868	MPRIP	myosin phosphatase Rho interacting protein [Source:NCBI gene;Acc:110256142]
dss_192564	12	61110338	61110776	439	sqm_11950-dss_192564-mk_268667	21.0896	MPRIP	myosin phosphatase Rho interacting protein [Source:NCBI gene;Acc:110256142]
dss_192579	12	61129959	61130310	352	sqm_11954-dss_192579-mk_268742	23.2021	MPRIP	myosin phosphatase Rho interacting protein [Source:NCBI gene;Acc:110256142]
mk_269550	12	61365001	61365500	500	sqm_11970-dss_192716-mk_269550	-25.6135	TMEM11	transmembrane protein 11 [Source:NCBI gene;Acc:110256146]
mk_269694	12	61403751	61404250	500	sqm_11972-dss_192734-mk_269694	-29.6399	MAP2K3	mitogen-activated protein kinase kinase 3 [Source:NCBI gene;Acc:110256149]
dss_193210	13	6127434	6127661	228	sqm_11990-dss_193210-mk_271185	-30.1679	KCNH8	potassium voltage-gated channel subfamily H member 8 [Source:NCBI gene;Acc:100626552]
dss_193428	13	10382938	10383372	435	sqm_11999-dss_193428-mk_271511	-27.1151
dss_193825	13	18022122	18022544	423	sqm_12017-dss_193825-mk_272369	-24.5686	OSBPL10	oxysterol binding protein like 10 [Source:NCBI gene;Acc:110255179]
dss_193867	13	18470629	18470925	297	sqm_12019-dss_193867-mk_272538	-26.2855	ENSSSCG00000038362	CKLF like MARVEL transmembrane domain containing 6 [Source:NCBI gene;Acc:100511532]
mk_273657	13	23337751	23338250	500	sqm_12034-dss_194236-mk_273657	-26.647	SCN5A	sodium voltage-gated channel alpha subunit 5 [Source:NCBI gene;Acc:100152567]
mk_273657	13	23337751	23338250	500	sqm_12033-dss_194236-mk_273657	-26.647	SCN5A	sodium voltage-gated channel alpha subunit 5 [Source:NCBI gene;Acc:100152567]
dss_195044	13	30640544	30640800	257	sqm_12063-dss_195044-mk_276385	-20.8862	ENSSSCG00000029251	microtubule associated protein 4 [Source:NCBI gene;Acc:100519172]
dss_195055	13	30684809	30684915	107	sqm_12065-dss_195055-mk_276417	-15.3119	ENSSSCG00000029251	microtubule associated protein 4 [Source:NCBI gene;Acc:100519172]
mk_276548	13	31129001	31129500	500	sqm_12066-dss_195118-mk_276548	26.5152	PLXNB1
dss_195416	13	32763739	32764029	291	sqm_12079-dss_195416-mk_278079	-24.8996	IFRD2	interferon related developmental regulator 2 [Source:NCBI gene;Acc:100155668]
dss_195576	13	34297378	34297841	464	sqm_12092-dss_195576-mk_278887	37.4542	POC1A	POC1 centriolar protein A [Source:NCBI gene;Acc:100521113]
dss_195614	13	34507741	34508147	407	sqm_12097-dss_195614-mk_279094	-20.7582	DNAH1	dynein axonemal heavy chain 1 [Source:NCBI gene;Acc:100156016]
dss_195622	13	34585300	34585541	242	sqm_12098-dss_195622-mk_279192	20.9095	SEMA3G	semaphorin 3G [Source:NCBI gene;Acc:100157653]
dss_195721	13	35354777	35355209	433	sqm_12105-dss_195721-mk_279717	24.2316	TKT	transketolase [Source:NCBI gene;Acc:100127150]
mk_280435	13	38454001	38454500	500	sqm_12121-dss_195970-mk_280435	38.8889	CCDC66	coiled-coil domain containing 66 [Source:NCBI gene;Acc:100627348]
mk_280858	13	39915251	39915750	500	sqm_12125-dss_196120-mk_280858	-28.9817	FLNB	filamin B [Source:NCBI gene;Acc:100514491]
dss_196537	13	46293436	46293643	208	sqm_12138-dss_196537-mk_281709	-27.9678
dss_196631	13	47545670	47546096	427	sqm_12139-dss_196631-mk_281822	-26.935	MAGI1	membrane associated guanylate kinase, WW and PDZ domain containing 1 [Source:NCBI gene;Acc:100520932]
dss_196703	13	48504272	48504519	248	sqm_12143-dss_196703-mk_282021	28.4087
dss_196759	13	50335584	50335757	174	sqm_12146-dss_196759-mk_282072	-30.5889	TAFA4	TAFA chemokine like family member 4 [Source:NCBI gene;Acc:100736627]
dss_196792	13	50787452	50787569	118	sqm_12148-dss_196792-mk_282143	-22.7464	FRMD4B	FERM domain containing 4B [Source:NCBI gene;Acc:100524460]
mk_283152	13	61352251	61352750	500	sqm_12163-dss_197355-mk_283152	-37.5679	ITPR1	inositol 1,4,5-trisphosphate receptor type 1 [Source:NCBI gene;Acc:397454]
dss_197358	13	61368517	61368833	317	sqm_12164-dss_197358-mk_283158	-28.604	ITPR1	inositol 1,4,5-trisphosphate receptor type 1 [Source:NCBI gene;Acc:397454]
dss_197542	13	65775163	65775313	151	sqm_12169-dss_197542-mk_283506	-19.1578	SETD5	SET domain containing 5 [Source:NCBI gene;Acc:100152258]
dss_197645	13	66534321	66534592	272	sqm_12174-dss_197645-mk_283952	-17.8172	ATP2B2	ATPase plasma membrane Ca2+ transporting 2 [Source:NCBI gene;Acc:100625418]
dss_197660	13	66597510	66597854	345	sqm_12175-dss_197660-mk_284002	-22.4648	ATP2B2	ATPase plasma membrane Ca2+ transporting 2 [Source:NCBI gene;Acc:100625418]
dss_197859	13	68637138	68637294	157	sqm_12183-dss_197859-mk_284842	26.9938	RAF1	Raf-1 proto-oncogene, serine/threonine kinase [Source:NCBI gene;Acc:100737448]
dss_198281	13	71363115	71363465	351	sqm_12203-dss_198281-mk_286823	24.3767	IQSEC1	IQ motif and Sec7 domain ArfGEF 1 [Source:NCBI gene;Acc:100622196]
dss_198380	13	72019428	72019846	419	sqm_12212-dss_198380-mk_287411	20.2907	EEFSEC	eukaryotic elongation factor, selenocysteine- tRNA specific [Source:NCBI gene;Acc:100157361]
dss_198491	13	72666218	72666716	499	sqm_12225-dss_198491-mk_287923	-24.5978	TPRA1	transmembrane protein adipocyte associated 1 [Source:NCBI gene;Acc:100518934]
dss_198518	13	73016493	73016816	324	sqm_12226-dss_198518-mk_288056	-33.1202
dss_198701	13	74964763	74965046	284	sqm_12236-dss_198701-mk_288804	28.0152	TF	transferrin [Source:NCBI gene;Acc:396996]
dss_198942	13	77976294	77976784	491	sqm_12249-dss_198942-mk_289719	-31.7812	NCK1	NCK adaptor protein 1 [Source:NCBI gene;Acc:100192438]
dss_199093	13	80032661	80032861	201	sqm_12256-dss_199093-mk_290265	-38.996	MRPS22	mitochondrial ribosomal protein S22 [Source:NCBI gene;Acc:100158122]
dss_199375	13	83180138	83180354	217	sqm_12266-dss_199375-mk_291182	-24.9348	ATR	ATR serine/threonine kinase [Source:NCBI gene;Acc:100516227]
dss_199377	13	83187385	83187722	338	sqm_12267-dss_199377-mk_291185	-24.6935	ATR	ATR serine/threonine kinase [Source:NCBI gene;Acc:100516227]
dss_199482	13	84409946	84410200	255	sqm_12270-dss_199482-mk_291411	-29.5192	SLC9A9	solute carrier family 9 member A9 [Source:NCBI gene;Acc:100517680]
dss_200035	13	97395830	97396105	276	sqm_12286-dss_200035-mk_292583	-33.9415
dss_200665	13	112771237	112771525	289	sqm_12306-dss_200665-mk_293816	22.4214
dss_200903	13	117788715	117789009	295	sqm_12312-dss_200903-mk_294156	-25.4704	USP13	ubiquitin specific peptidase 13 [Source:NCBI gene;Acc:100524109]
dss_201201	13	122215342	122215699	358	sqm_12325-dss_201201-mk_295093	24.0894	EIF4G1	eukaryotic translation initiation factor 4 gamma 1 [Source:NCBI gene;Acc:449528]
dss_201225	13	122381456	122381671	216	sqm_12327-dss_201225-mk_295263	24.5266
dss_201245	13	122512384	122512680	297	sqm_12330-dss_201245-mk_295403	12.2403
mk_295816	13	123689751	123690250	500	sqm_12333-dss_201382-mk_295816	-27.3595
dss_201513	13	125336454	125336709	256	sqm_12335-dss_201513-mk_296245	-23.2269
dss_201917	13	131257281	131257511	231	sqm_12347-dss_201917-mk_297494	-22.3332
dss_202096	13	132743232	132743448	217	sqm_12357-dss_202096-mk_298407	31.7237
dss_202098	13	132752360	132752750	391	sqm_12358-dss_202098-mk_298412	19.7458
dss_202116	13	132974616	132974894	279	sqm_12359-dss_202116-mk_298463	-26.1082	DLG1	discs large MAGUK scaffold protein 1 [Source:NCBI gene;Acc:100157729]
dss_202279	13	134385196	134385476	281	sqm_12364-dss_202279-mk_299138	-36.6435	FYTTD1	forty-two-three domain containing 1 [Source:NCBI gene;Acc:100622532]
dss_202581	13	136695174	136695391	218	sqm_12381-dss_202581-mk_300168	-27.1961	MYLK	myosin light chain kinase [Source:NCBI gene;Acc:396848]
dss_202696	13	137318463	137318637	175	sqm_12387-dss_202696-mk_300738	-24.8762	PDIA5	protein disulfide isomerase family A member 5 [Source:NCBI gene;Acc:100518582]
dss_202701	13	137335902	137336334	433	sqm_12388-dss_202701-mk_300751	-21.1462	PDIA5	protein disulfide isomerase family A member 5 [Source:NCBI gene;Acc:100518582]
dss_203230	13	145909700	145909903	204	sqm_12408-dss_203230-mk_302069	-30.3402	CCDC191	coiled-coil domain containing 191 [Source:NCBI gene;Acc:100627364]
dss_203261	13	146213883	146214245	363	sqm_12411-dss_203261-mk_302150	-32.2637	NAA50	N-alpha-acetyltransferase 50, NatE catalytic subunit [Source:NCBI gene;Acc:100513438]
dss_203315	13	146757818	146758079	262	sqm_12413-dss_203315-mk_302320	-20.6427	GTPBP8	GTP binding protein 8 (putative) [Source:NCBI gene;Acc:100515759]
dss_203691	13	153840182	153840443	262	sqm_12430-dss_203691-mk_302982	-29.7178	ALCAM	activated leukocyte cell adhesion molecule [Source:NCBI gene;Acc:397269]
dss_204115	13	166061456	166061759	304	sqm_12445-dss_204115-mk_303586	-31.5566
dss_204281	13	172575922	172576040	119	sqm_12455-dss_204281-mk_303825	-32.94
dss_204299	13	173488920	173489126	207	sqm_12456-dss_204299-mk_303840	-24.9505
dss_204311	13	173914399	173914613	215	sqm_12457-dss_204311-mk_303852	25.2425	GBE1	1,4-alpha-glucan branching enzyme 1 [Source:NCBI gene;Acc:100156209]
dss_204757	13	189844699	189844925	227	sqm_12469-dss_204757-mk_304580	-23.3053
dss_204964	13	194743051	194743468	418	sqm_12479-dss_204964-mk_304951	-23.8199
dss_205147	13	195976101	195976231	131	sqm_12491-dss_205147-mk_305882	-12.3826	URB1	URB1 ribosome biogenesis homolog [Source:NCBI gene;Acc:110256368]
dss_205324	13	197172772	197173243	472	sqm_12495-dss_205324-mk_306978	-20.6111	SON	SON DNA binding protein [Source:NCBI gene;Acc:396703]
dss_205365	13	197401801	197402203	403	sqm_12499-dss_205365-mk_307106	-22.0083	ITSN1	intersectin 1 [Source:NCBI gene;Acc:100737549]
dss_205460	13	198107459	198107835	377	sqm_12505-dss_205460-mk_307621	18.8128	RCAN1	regulator of calcineurin 1 [Source:NCBI gene;Acc:100511902]
dss_205521	13	198504230	198504605	376	sqm_12510-dss_205521-mk_308059	-32.6224	RUNX1	RUNX family transcription factor 1 [Source:NCBI gene;Acc:100512633]
dss_205772	13	200509340	200509647	308	sqm_12527-dss_205772-mk_309113	24.1683	HLCS	holocarboxylase synthetase [Source:NCBI gene;Acc:100515056]
dss_205887	13	201152537	201152739	203	sqm_12530-dss_205887-mk_309607	-20.4112	DYRK1A	dual specificity tyrosine phosphorylation regulated kinase 1A [Source:NCBI gene;Acc:100514684]
dss_206135	13	202858170	202858387	218	sqm_12546-dss_206135-mk_311062	-30.2229	BRWD1	proteasome assembly chaperone 1 [Source:NCBI gene;Acc:100625573]
dss_206205	13	203412430	203412674	245	sqm_12553-dss_206205-mk_311708	-19.7059	PCP4	Purkinje cell protein 4 [Source:NCBI gene;Acc:110256491]
dss_206496	13	204851925	204852220	296	sqm_12565-dss_206496-mk_313799	-28.9087	MX1	MX dynamin like GTPase 1 [Source:NCBI gene;Acc:397128]
mk_314493	13	205142751	205143250	500	sqm_12567-dss_206585-mk_314493	29.0995	RIPK4	receptor interacting serine/threonine kinase 4 [Source:NCBI gene;Acc:100518276]
dss_206586	13	205143817	205144100	284	sqm_12568-dss_206586-mk_314497	-17.9059	RIPK4	receptor interacting serine/threonine kinase 4 [Source:NCBI gene;Acc:100518276]
dss_206626	13	205214128	205214475	348	sqm_12570-dss_206626-mk_314714	20.3071	PRDM15	PR/SET domain 15 [Source:NCBI gene;Acc:100518450]
mk_314849	13	205257251	205257750	500	sqm_12571-dss_206651-mk_314849	-35.8954	C2CD2	C2 calcium dependent domain containing 2 [Source:NCBI gene;Acc:100628208]
dss_206683	13	205354389	205354828	440	sqm_12577-dss_206683-mk_315065	-19.8511	ENSSSCG00000050565	No description
dss_206797	13	205671896	205672150	255	sqm_12589-dss_206797-mk_315940	19.2554	TFF2	trefoil factor 2 [Source:NCBI gene;Acc:397420]
dss_206857	13	205887590	205888040	451	sqm_12592-dss_206857-mk_316468	-25.0786	SLC37A1	solute carrier family 37 member 1 [Source:NCBI gene;Acc:100519174]
mk_317625	13	206235501	206236000	500	sqm_12614-dss_207047-mk_317625	-25.5295
mk_317625	13	206235501	206236000	500	sqm_12615-dss_207047-mk_317625	-25.5295
dss_207153	13	206415816	206416113	298	sqm_12624-dss_207153-mk_318205	-19.8045
mk_318661	13	206564001	206564500	500	sqm_12634-dss_207226-mk_318661	-31.5649	ENSSSCG00000022164	heat shock transcription factor 2 binding protein [Source:NCBI gene;Acc:100621369]
mk_318661	13	206564001	206564500	500	sqm_12635-dss_207226-mk_318661	-31.5649	ENSSSCG00000022164	heat shock transcription factor 2 binding protein [Source:NCBI gene;Acc:100621369]
dss_207455	13	206966610	206967088	479	sqm_12661-dss_207455-mk_319967	18.8583	ENSSSCG00000039085	trafficking protein particle complex 10 [Source:NCBI gene;Acc:110256502]
mk_320189	13	207025251	207025750	500	sqm_12667-dss_207499-mk_320189	-31.349	ENSSSCG00000029627	PWP2 small subunit processome component [Source:NCBI gene;Acc:100623705]
dss_207695	13	207446346	207446584	239	sqm_12691-dss_207695-mk_321527	17.7022	UBE2G2	ubiquitin conjugating enzyme E2 G2 [Source:NCBI gene;Acc:100624139]
dss_207747	13	207555363	207555639	277	sqm_12699-dss_207747-mk_321926	-28.0403
mk_321984	13	207574501	207575000	500	sqm_12701-dss_207755-mk_321984	-28.4615	ENSSSCG00000028571	family with sequence similarity 207 member A [Source:NCBI gene;Acc:100623984]
dss_207756	13	207576174	207576543	370	sqm_12702-dss_207756-mk_321990	-21.6656	ENSSSCG00000028571	family with sequence similarity 207 member A [Source:NCBI gene;Acc:100623984]
dss_207763	13	207582727	207583166	440	sqm_12703-dss_207763-mk_322013	23.9491	ENSSSCG00000028571	family with sequence similarity 207 member A [Source:NCBI gene;Acc:100623984]
dss_208029	13	208030448	208030831	384	sqm_12725-dss_208029-mk_323492	-20.9108
mk_323958	13	208227751	208228250	500	sqm_12730-dss_208112-mk_323958	-30.6667	ENSSSCG00000023041	poly(rC) binding protein 3 [Source:NCBI gene;Acc:100624867]
mk_323968	13	208230501	208231000	500	sqm_12731-dss_208114-mk_323968	-30.8629	ENSSSCG00000023041	poly(rC) binding protein 3 [Source:NCBI gene;Acc:100624867]
dss_208288	14	992107	992582	476	sqm_12738-dss_208288-mk_324807	-25.5121	SEMA4D	semaphorin 4D [Source:NCBI gene;Acc:100152598]
dss_208290	14	993153	993451	299	sqm_12739-dss_208290-mk_324811	-33.032	SEMA4D	semaphorin 4D [Source:NCBI gene;Acc:100152598]
dss_208305	14	1033031	1033361	331	sqm_12740-dss_208305-mk_324893	-20.6263	SEMA4D	semaphorin 4D [Source:NCBI gene;Acc:100152598]
dss_208347	14	1276387	1276720	334	sqm_12741-dss_208347-mk_325213	-29.0204
dss_208977	14	7028608	7029045	438	sqm_12767-dss_208977-mk_328431	25.4262	ENSSSCG00000034561	No description
dss_208994	14	7207017	7207369	353	sqm_12769-dss_208994-mk_328570	-27.1922
mk_330947	14	13003501	13004000	500	sqm_12797-dss_209509-mk_330947	-33.0399	ENSSSCG00000009683	No description
dss_209638	14	14445172	14445391	220	sqm_12802-dss_209638-mk_331603	-25.7803
mk_332911	14	20533501	20534000	500	sqm_12819-dss_210036-mk_332911	-25.2153	SH3RF1	SH3 domain containing ring finger 1 [Source:NCBI gene;Acc:100157666]
dss_210212	14	22332859	22333146	288	sqm_12826-dss_210212-mk_333663	29.4521
dss_210212	14	22332859	22333146	288	sqm_12827-dss_210212-mk_333663	29.4521
dss_210223	14	22426841	22427165	325	sqm_12828-dss_210223-mk_333728	20.7126	ENSSSCG00000035929	methyl-CpG-binding domain protein 3-like 1 [Source:NCBI gene;Acc:100157664]
dss_210373	14	23289464	23289679	216	sqm_12833-dss_210373-mk_334639	18.7634	EP400	E1A binding protein p400 [Source:NCBI gene;Acc:100154017]
dss_210437	14	23494012	23494330	319	sqm_12837-dss_210437-mk_334945	-27.193	MMP17	matrix metallopeptidase 17 [Source:NCBI gene;Acc:100154230]
mk_337974	14	28682001	28682500	500	sqm_12859-dss_210968-mk_337974	-26.4026	NCOR2	nuclear receptor corepressor 2 [Source:NCBI gene;Acc:733643]
dss_211201	14	29928605	29928828	224	sqm_12875-dss_211201-mk_339351	-21.2125	ABCB9	ATP binding cassette subfamily B member 9 [Source:NCBI gene;Acc:100155346]
mk_339618	14	30226251	30226750	500	sqm_12881-dss_211255-mk_339618	27.7414	KNTC1	kinetochore associated 1 [Source:NCBI gene;Acc:100739587]
dss_211274	14	30407461	30407772	312	sqm_12883-dss_211274-mk_339693	-28.4719	CLIP1	CAP-Gly domain containing linker protein 1 [Source:NCBI gene;Acc:100153677]
dss_211394	14	31102715	31103126	412	sqm_12890-dss_211394-mk_340354	14.5484	KDM2B	lysine demethylase 2B [Source:NCBI gene;Acc:100512074]
mk_340512	14	31278501	31279000	500	sqm_12892-dss_211426-mk_340512	-42.9495	ANAPC5	anaphase promoting complex subunit 5 [Source:NCBI gene;Acc:100152087]
dss_211434	14	31319349	31319690	342	sqm_12893-dss_211434-mk_340533	-27.1548	CAMKK2	calcium/calmodulin dependent protein kinase kinase 2 [Source:NCBI gene;Acc:100157312]
dss_211493	14	31899131	31899347	217	sqm_12897-dss_211493-mk_340761	-25.3087	RAD9B	RAD9 checkpoint clamp component B [Source:NCBI gene;Acc:100738069]
dss_211495	14	31924529	31924746	218	sqm_12898-dss_211495-mk_340765	-26.4158	PPTC7	protein phosphatase targeting COQ7 [Source:NCBI gene;Acc:100513685]
dss_211621	14	32836318	32836604	287	sqm_12904-dss_211621-mk_341339	-27.1018	BRAP	BRCA1 associated protein [Source:NCBI gene;Acc:100152514]
mk_341814	14	33914001	33914500	500	sqm_12911-dss_211776-mk_341814	-33.5552	SRRM4	serine/arginine repetitive matrix 4 [Source:NCBI gene;Acc:100156965]
dss_212183	14	37808490	37808765	276	sqm_12932-dss_212183-mk_343273	-27.7167	TBX5	T-box transcription factor 5 [Source:NCBI gene;Acc:100522280]
dss_212229	14	38144828	38145111	284	sqm_12936-dss_212229-mk_343535	-30.1069	RBM19	RNA binding motif protein 19 [Source:NCBI gene;Acc:100156794]
dss_212528	14	40299261	40299551	291	sqm_12949-dss_212528-mk_345073	-20.6359	SIRT4	sirtuin 4 [Source:NCBI gene;Acc:100125349]
dss_212563	14	40572416	40572673	258	sqm_12950-dss_212563-mk_345277	-19.1271	ENSSSCG00000009914	calcium binding protein 1 [Source:NCBI gene;Acc:100157460]
dss_212615	14	40925027	40925244	218	sqm_12953-dss_212615-mk_345553	-21.5098	ENSSSCG00000046622	No description
dss_213113	14	44746362	44746681	320	sqm_12978-dss_213113-mk_347909	-26.3045	ENSSSCG00000047659	No description
dss_213124	14	44853747	44853877	131	sqm_12979-dss_213124-mk_347960	-22.7318
dss_213193	14	45337256	45337695	440	sqm_12985-dss_213193-mk_348352	25.3479	TTC28	tetratricopeptide repeat domain 28 [Source:NCBI gene;Acc:100516229]
dss_213620	14	48558031	48558259	229	sqm_13005-dss_213620-mk_350442	24.6104
dss_213825	14	49759431	49759811	381	sqm_13013-dss_213825-mk_351569	24.7467	CABIN1	calcineurin binding protein 1 [Source:NCBI gene;Acc:100157110]
mk_352090	14	50161501	50162000	500	sqm_13017-dss_213910-mk_352090	-30.5425	MAPK1	mitogen-activated protein kinase 1 [Source:NCBI gene;Acc:100153927]
dss_214213	14	51509760	51510101	342	sqm_13032-dss_214213-mk_354172	24.6238	ZDHHC8	zinc finger DHHC-type palmitoyltransferase 8 [Source:NCBI gene;Acc:100157140]
mk_354835	14	54864001	54864500	500	sqm_13048-dss_214449-mk_354835	-28.3002	HEATR1	HEAT repeat containing 1 [Source:NCBI gene;Acc:100154560]
mk_355402	14	56102751	56103250	500	sqm_13052-dss_214583-mk_355402	-36.2193	ARID4B	RNA binding motif protein 34 [Source:NCBI gene;Acc:100154004]
dss_214933	14	59322689	59322908	220	sqm_13069-dss_214933-mk_357541	-18.1654
dss_214959	14	59574236	59574669	434	sqm_13071-dss_214959-mk_357750	-21.7753
dss_214960	14	59576012	59576249	238	sqm_13072-dss_214960-mk_357751	23.2291
mk_358251	14	60073251	60073750	500	sqm_13074-dss_215041-mk_358251	-32.9638	GALNT2	polypeptide N- acetylgalactosaminyltransferase 2 [Source:NCBI gene;Acc:100153028]
dss_215074	14	60241145	60241579	435	sqm_13079-dss_215074-mk_358405	-23.558	TAF5L	TATA-box binding protein associated factor 5 like [Source:NCBI gene;Acc:100155476]
dss_215140	14	61021697	61021971	275	sqm_13083-dss_215140-mk_358684	34.1288	ENSSSCG00000023596	zinc finger protein 33B [Source:NCBI gene;Acc:100738050]
dss_216103	14	74299317	74299492	176	sqm_13120-dss_216103-mk_362072	-21.9354	CDH23	cadherin related 23 [Source:NCBI gene;Acc:100157198]
mk_362149	14	74379751	74380250	500	sqm_13122-dss_216123-mk_362149	-33.837	CDH23	cadherin related 23 [Source:NCBI gene;Acc:100157198]
dss_216185	14	74664223	74664605	383	sqm_13126-dss_216185-mk_362494	-24.5148	CDH23	cadherin related 23 [Source:NCBI gene;Acc:100157198]
dss_216647	14	79646814	79647151	338	sqm_13142-dss_216647-mk_364082	-31.0195	KCNMA1	potassium calcium-activated channel subfamily M alpha 1 [Source:NCBI gene;Acc:397434]
dss_216971	14	82215591	82216014	424	sqm_13158-dss_216971-mk_365792	-27.3569
dss_217193	14	87093229	87093461	233	sqm_13173-dss_217193-mk_366282	-25.4926	GRID1	glutamate ionotropic receptor delta type subunit 1 [Source:NCBI gene;Acc:100153116]
dss_217819	14	99272737	99272954	218	sqm_13198-dss_217819-mk_368091	-38.4593	SGMS1	sphingomyelin synthase 1 [Source:NCBI gene;Acc:100037303]
mk_368644	14	103057501	103058000	500	sqm_13210-dss_218066-mk_368644	-34.3676
dss_218434	14	107126195	107126600	406	sqm_13231-dss_218434-mk_369787	-21.0588	SORBS1	sorbin and SH3 domain containing 1 [Source:NCBI gene;Acc:100153151]
dss_218657	14	109066773	109067022	250	sqm_13240-dss_218657-mk_371228	35.6798	ENSSSCG00000046280	No description
dss_218666	14	109111413	109111895	483	sqm_13242-dss_218666-mk_371312	-26.357	ZFYVE27	zinc finger FYVE-type containing 27 [Source:NCBI gene;Acc:100154382]
dss_219182	14	112923247	112923523	277	sqm_13268-dss_219182-mk_374121	-37.7096	ARMH3	armadillo like helical domain containing 3 [Source:NCBI gene;Acc:100156620]
dss_219216	14	113201978	113202258	281	sqm_13269-dss_219216-mk_374283	-21.4476
dss_219380	14	114269589	114269791	203	sqm_13274-dss_219380-mk_375271	-28.8397	PCGF6	polycomb group ring finger 6 [Source:NCBI gene;Acc:102164478]
mk_375552	14	114540751	114541250	500	sqm_13278-dss_219429-mk_375552	-26.2868	SH3PXD2A	SH3 and PX domains 2A [Source:NCBI gene;Acc:100153803]
mk_375555	14	114541501	114542000	500	sqm_13279-dss_219429-mk_375555	-26.0635	SH3PXD2A	SH3 and PX domains 2A [Source:NCBI gene;Acc:100153803]
dss_219585	14	116625200	116625412	213	sqm_13288-dss_219585-mk_376139	-23.4742
dss_219668	14	119451330	119451679	350	sqm_13292-dss_219668-mk_376244	-41.0565
dss_219772	14	121080550	121080828	279	sqm_13298-dss_219772-mk_376610	-37.4428
dss_220044	14	123670524	123670883	360	sqm_13308-dss_220044-mk_377648	-21.702
dss_220075	14	123872817	123873313	497	sqm_13310-dss_220075-mk_377774	-21.4343
dss_220201	14	124746379	124746653	275	sqm_13319-dss_220201-mk_378426	-23.4832
dss_220224	14	124842986	124843485	500	sqm_13324-dss_220224-mk_378490	-23.9469	ABLIM1	actin binding LIM protein 1 [Source:NCBI gene;Acc:100154343]
dss_220263	14	125188873	125189038	166	sqm_13327-dss_220263-mk_378632	-25.3348	FAM160B1	family with sequence similarity 160 member B1 [Source:NCBI gene;Acc:100153060]
dss_220419	14	127023460	127023860	401	sqm_13338-dss_220419-mk_379149	-22.462	HSPA12A	heat shock protein family A (Hsp70) member 12A [Source:NCBI gene;Acc:100157399]
mk_379767	14	128084001	128084500	500	sqm_13344-dss_220527-mk_379767	-39.2866	RAB11FIP2	RAB11 family interacting protein 2 [Source:NCBI gene;Acc:100153733]
dss_220585	14	128728761	128729025	265	sqm_13347-dss_220585-mk_380120	35.8923	CACUL1	CDK2 associated cullin domain 1 [Source:NCBI gene;Acc:100737227]
dss_220713	14	129343278	129343588	311	sqm_13359-dss_220713-mk_380912	21.3475	GRK5	G protein-coupled receptor kinase 5 [Source:NCBI gene;Acc:100152937]
dss_221195	14	131878202	131878639	438	sqm_13380-dss_221195-mk_383188	20.9416	BTBD16	BTB domain containing 16 [Source:NCBI gene;Acc:100737536]
dss_221726	14	134352126	134352451	326	sqm_13409-dss_221726-mk_386778	-20.1847	CTBP2	C-terminal binding protein 2 [Source:NCBI gene;Acc:100154421]
dss_221748	14	134398173	134398613	441	sqm_13412-dss_221748-mk_386926	-31.3877	CTBP2	C-terminal binding protein 2 [Source:NCBI gene;Acc:100154421]
dss_221866	14	134909047	134909475	429	sqm_13418-dss_221866-mk_387713	-21.8738
dss_221925	14	135127499	135127686	188	sqm_13421-dss_221925-mk_388051	-17.297	UROS	uroporphyrinogen III synthase [Source:NCBI gene;Acc:100153444]
dss_222020	14	135432080	135432577	498	sqm_13426-dss_222020-mk_388560	21.493	ADAM12	ADAM metallopeptidase domain 12 [Source:NCBI gene;Acc:100157228]
dss_222103	14	135855178	135855455	278	sqm_13432-dss_222103-mk_389075	-25.2671	C10orf90	chromosome 14 C10orf90 homolog [Source:NCBI gene;Acc:100156286]
dss_222761	14	138488545	138488925	381	sqm_13474-dss_222761-mk_393718	-21.4898	ENSSSCG00000042700	No description
mk_394032	14	138617001	138617500	500	sqm_13480-dss_222816-mk_394032	-26.2685	MGMT	O-6-methylguanine-DNA methyltransferase [Source:NCBI gene;Acc:100155050]
mk_394164	14	138674501	138675000	500	sqm_13482-dss_222843-mk_394164	-37.3077	MGMT	O-6-methylguanine-DNA methyltransferase [Source:NCBI gene;Acc:100155050]
dss_222855	14	138697645	138698133	489	sqm_13483-dss_222855-mk_394223	-19.272	MGMT	O-6-methylguanine-DNA methyltransferase [Source:NCBI gene;Acc:100155050]
mk_394330	14	138737501	138738000	500	sqm_13488-dss_222887-mk_394330	34.9183	MGMT	O-6-methylguanine-DNA methyltransferase [Source:NCBI gene;Acc:100155050]
dss_222890	14	138746210	138746450	241	sqm_13489-dss_222890-mk_394351	-31.5246	MGMT	O-6-methylguanine-DNA methyltransferase [Source:NCBI gene;Acc:100155050]
dss_222902	14	138764988	138765450	463	sqm_13491-dss_222902-mk_394386	-23.5197	MGMT	O-6-methylguanine-DNA methyltransferase [Source:NCBI gene;Acc:100155050]
dss_222920	14	138798141	138798454	314	sqm_13493-dss_222920-mk_394494	-26.9948
dss_222941	14	138834624	138835097	474	sqm_13498-dss_222941-mk_394600	-17.2374	EBF3	EBF transcription factor 3 [Source:NCBI gene;Acc:100153848]
dss_222941	14	138834624	138835097	474	sqm_13497-dss_222941-mk_394600	-17.2374	EBF3	EBF transcription factor 3 [Source:NCBI gene;Acc:100153848]
dss_222960	14	138855749	138856194	446	sqm_13500-dss_222960-mk_394672	-17.3221	EBF3	EBF transcription factor 3 [Source:NCBI gene;Acc:100153848]
dss_222990	14	138893888	138894195	308	sqm_13502-dss_222990-mk_394807	-23.64	EBF3	EBF transcription factor 3 [Source:NCBI gene;Acc:100153848]
dss_222991	14	138895513	138895780	268	sqm_13503-dss_222991-mk_394813	20.2624	EBF3	EBF transcription factor 3 [Source:NCBI gene;Acc:100153848]
mk_395107	14	139007751	139008250	500	sqm_13506-dss_223032-mk_395107	-29.0998
dss_223102	14	139208598	139209048	451	sqm_13510-dss_223102-mk_395584	27.2573
dss_223151	14	139355861	139356332	472	sqm_13514-dss_223151-mk_395949	-24.8036
dss_223180	14	139435192	139435672	481	sqm_13516-dss_223180-mk_396110	-19.6061
dss_223363	14	139914586	139914871	286	sqm_13528-dss_223363-mk_397367	-33.9353	TCERG1L	transcription elongation regulator 1 like [Source:NCBI gene;Acc:100512137]
dss_223427	14	140147565	140147878	314	sqm_13536-dss_223427-mk_397897	-16.3658
mk_397901	14	140148251	140148750	500	sqm_13537-dss_223428-mk_397901	-31
mk_398260	14	140286501	140287000	500	sqm_13541-dss_223485-mk_398260	-28.6435
mk_398448	14	140354251	140354750	500	sqm_13545-dss_223532-mk_398448	-28.9237	ENSSSCG00000027988	No description
dss_223535	14	140357275	140357767	493	sqm_13546-dss_223535-mk_398460	-23.0845	ENSSSCG00000027988	No description
mk_398504	14	140368501	140369000	500	sqm_13547-dss_223545-mk_398504	-31.746	BNIP3	BCL2 interacting protein 3 [Source:NCBI gene;Acc:100624868]
dss_223562	14	140426896	140427377	482	sqm_13549-dss_223562-mk_398676	-15.8862	JAKMIP3	Janus kinase and microtubule interacting protein 3 [Source:NCBI gene;Acc:100624964]
dss_223596	14	140477782	140478162	381	sqm_13555-dss_223596-mk_398852	-17.719	JAKMIP3	Janus kinase and microtubule interacting protein 3 [Source:NCBI gene;Acc:100624964]
mk_399047	14	140529501	140530000	500	sqm_13560-dss_223633-mk_399047	-26.6094	STK32C	serine/threonine kinase 32C [Source:NCBI gene;Acc:100737116]
mk_399938	14	140772251	140772750	500	sqm_13576-dss_223775-mk_399938	-39.8993	INPP5A	inositol polyphosphate-5-phosphatase A [Source:NCBI gene;Acc:100512501]
mk_400078	14	140809501	140810000	500	sqm_13588-dss_223804-mk_400078	-25.9771	INPP5A	inositol polyphosphate-5-phosphatase A [Source:NCBI gene;Acc:100512501]
mk_400669	14	140973001	140973500	500	sqm_13606-dss_223918-mk_400669	-25.3456	CFAP46	cilia and flagella associated protein 46 [Source:NCBI gene;Acc:100158140]
mk_400669	14	140973001	140973500	500	sqm_13607-dss_223918-mk_400669	-25.3456	CFAP46	cilia and flagella associated protein 46 [Source:NCBI gene;Acc:100158140]
mk_400754	14	140997251	140997750	500	sqm_13609-dss_223932-mk_400754	-28.0807	CFAP46	cilia and flagella associated protein 46 [Source:NCBI gene;Acc:100158140]
dss_223952	14	141020887	141021145	259	sqm_13613-dss_223952-mk_400838	19.105
dss_223969	14	141041944	141042131	188	sqm_13617-dss_223969-mk_400912	-13.6846
dss_225085	15	19626249	19626463	215	sqm_13678-dss_225085-mk_403956	-33.2298	GPR39	G protein-coupled receptor 39 [Source:NCBI gene;Acc:100158236]
mk_404457	15	24848501	24849000	500	sqm_13688-dss_225316-mk_404457	-63.3333	C2orf76	chromosome 15 C2orf76 homolog [Source:NCBI gene;Acc:100517195]
dss_225418	15	26368417	26368628	212	sqm_13693-dss_225418-mk_404813	-32.2546
mk_405227	15	30010751	30011250	500	sqm_13701-dss_225619-mk_405227	-34.0596	CLASP1	cytoplasmic linker associated protein 1 [Source:NCBI gene;Acc:100622496]
dss_225921	15	32121034	32121394	361	sqm_13720-dss_225921-mk_406788	-26.6054
dss_225994	15	32765098	32765577	480	sqm_13727-dss_225994-mk_407180	-26.6878	DLGAP2	DLG associated protein 2 [Source:NCBI gene;Acc:100523643]
dss_226051	15	33029621	33030061	441	sqm_13728-dss_226051-mk_407493	20.628	DLGAP2	DLG associated protein 2 [Source:NCBI gene;Acc:100523643]
dss_226497	15	39705590	39705779	190	sqm_13742-dss_226497-mk_408782	-33.8625	AGA	aspartylglucosaminidase [Source:NCBI gene;Acc:100152203]
mk_411023	15	48694001	48694500	500	sqm_13761-dss_227048-mk_411023	35.316	ZNF703	zinc finger protein 703 [Source:NCBI gene;Acc:100525011]
mk_411023	15	48694001	48694500	500	sqm_13762-dss_227048-mk_411023	35.316	ZNF703	zinc finger protein 703 [Source:NCBI gene;Acc:100525011]
dss_227450	15	55621938	55622197	260	sqm_13772-dss_227450-mk_412071	-23.1816	TNKS	tankyrase [Source:NCBI gene;Acc:100153228]
mk_412710	15	59105501	59106000	500	sqm_13781-dss_227713-mk_412710	-27.0374	HS6ST1	heparan sulfate 6-O-sulfotransferase 1 [Source:NCBI gene;Acc:100156717]
dss_227735	15	59345701	59345909	209	sqm_13782-dss_227735-mk_412784	-39.3419	SAP130	Sin3A associated protein 130 [Source:NCBI gene;Acc:100517613]
dss_227819	15	59848335	59848712	378	sqm_13789-dss_227819-mk_413099	-22.8167	IWS1	interacts with SUPT6H, CTD assembly factor 1 [Source:NCBI gene;Acc:110257193]
mk_413792	15	66020501	66021000	500	sqm_13804-dss_228131-mk_413792	-41.7843	TANC1	tetratricopeptide repeat, ankyrin repeat and coiled-coil containing 1 [Source:NCBI gene;Acc:100523471]
dss_228153	15	66191705	66192012	308	sqm_13806-dss_228153-mk_413873	-23.7321	TANC1	tetratricopeptide repeat, ankyrin repeat and coiled-coil containing 1 [Source:NCBI gene;Acc:100523471]
dss_228328	15	69180387	69180683	297	sqm_13813-dss_228328-mk_414317	-27.9969	KCNH7	potassium voltage-gated channel subfamily H member 7 [Source:NCBI gene;Acc:100623954]
dss_228542	15	74468294	74468544	251	sqm_13822-dss_228542-mk_414655	-26.5746	STK39	serine/threonine kinase 39 [Source:NCBI gene;Acc:100517614]
dss_228718	15	76401746	76402213	468	sqm_13831-dss_228718-mk_415131	-30.0763	MYO3B	myosin IIIB [Source:NCBI gene;Acc:100621555]
dss_228830	15	77588439	77588675	237	sqm_13836-dss_228830-mk_415440	-24.2197	DCAF17	DDB1 and CUL4 associated factor 17 [Source:NCBI gene;Acc:100156199]
dss_228975	15	79439844	79440034	191	sqm_13840-dss_228975-mk_416037	23.0087	CDCA7	cell division cycle associated 7 [Source:NCBI gene;Acc:100154583]
dss_228991	15	79482064	79482268	205	sqm_13841-dss_228991-mk_416076	-28.1657
dss_229268	15	83422194	83422480	287	sqm_13857-dss_229268-mk_417237	-23.641	ENSSSCG00000038903	phosphodiesterase 11A [Source:NCBI gene;Acc:100738835]
mk_417334	15	84149251	84149750	500	sqm_13861-dss_229315-mk_417334	-35.9649	PRKRA	protein activator of interferon induced protein kinase EIF2AK2 [Source:NCBI gene;Acc:100155653]
dss_229338	15	84303616	84303935	320	sqm_13863-dss_229338-mk_417451	-39.9318
dss_229746	15	94619609	94619812	204	sqm_13878-dss_229746-mk_418142	-30.6773	C2orf88	chromosome 15 C2orf88 homolog [Source:NCBI gene;Acc:106506310]
dss_229781	15	95043322	95043784	463	sqm_13882-dss_229781-mk_418207	-22.0502	MFSD6	major facilitator superfamily domain containing 6 [Source:NCBI gene;Acc:100037960]
dss_230045	15	100491665	100492101	437	sqm_13890-dss_230045-mk_418623	-22.2783
dss_230218	15	102973953	102974179	227	sqm_13897-dss_230218-mk_419106	-26.7865	SATB2	SATB homeobox 2 [Source:NCBI gene;Acc:102160784]
dss_230281	15	103984441	103984736	296	sqm_13901-dss_230281-mk_419408	-22.8647	SPATS2L	spermatogenesis associated serine rich 2 like [Source:NCBI gene;Acc:100415809]
dss_230321	15	104405767	104406181	415	sqm_13904-dss_230321-mk_419629	-19.0752	ENSSSCG00000016093	aldehyde oxidase 2 [Source:NCBI gene;Acc:100525616]
dss_230400	15	104973405	104973602	198	sqm_13905-dss_230400-mk_420044	33.1903	FLACC1	flagellum associated containing coiled-coil domains 1 [Source:NCBI gene;Acc:100625172]
dss_230540	15	106079802	106080009	208	sqm_13912-dss_230540-mk_420642	-27.6069	BMPR2	bone morphogenetic protein receptor type 2 [Source:NCBI gene;Acc:100127483]
mk_420680	15	106236001	106236500	500	sqm_13913-dss_230556-mk_420680	-36.8889	FAM117B	family with sequence similarity 117 member B [Source:NCBI gene;Acc:100512564]
dss_230622	15	106914180	106914600	421	sqm_13915-dss_230622-mk_420801	-29.8131	ENSSSCG00000016119	Ras association (RalGDS/AF-6) and pleckstrin homology domains 1 [Source:NCBI gene;Acc:100515060]
dss_230853	15	109986585	109986802	218	sqm_13926-dss_230853-mk_421777	-39.5868
dss_230980	15	111161239	111161560	322	sqm_13935-dss_230980-mk_422270	-19.9367	PLEKHM3	pleckstrin homology domain containing M3 [Source:NCBI gene;Acc:100520986]
dss_231203	15	117643737	117643945	209	sqm_13944-dss_231203-mk_422808	32.0861	ATIC	5-aminoimidazole-4-carboxamide ribonucleotide formyltransferase/IMP cyclohydrolase [Source:NCBI gene;Acc:100170854]
dss_231233	15	117922364	117922499	136	sqm_13945-dss_231233-mk_422862	-27.1479
dss_231295	15	118455700	118456095	396	sqm_13946-dss_231295-mk_422960	-21.9999
dss_231869	15	123557761	123557921	161	sqm_13977-dss_231869-mk_425804	-24.8307
dss_232046	15	126218247	126218598	352	sqm_13981-dss_232046-mk_426423	-30.7153	CUL3	cullin 3 [Source:NCBI gene;Acc:100511787]
dss_232117	15	127551261	127551463	203	sqm_13984-dss_232117-mk_426569	-22.4236
dss_232186	15	128575633	128575712	80	sqm_13991-dss_232186-mk_426787	-31.8881	COL4A4	collagen type IV alpha 4 chain [Source:NCBI gene;Acc:100621403]
dss_232919	15	133398579	133399002	424	sqm_14021-dss_232919-mk_430589	-29.7016	NGEF	neuronal guanine nucleotide exchange factor [Source:NCBI gene;Acc:100153801]
dss_232981	15	133587785	133588176	392	sqm_14024-dss_232981-mk_430840	-22.4667	INPP5D	inositol polyphosphate-5-phosphatase D [Source:NCBI gene;Acc:100526019]
dss_233130	15	134116605	134116939	335	sqm_14031-dss_233130-mk_431689	-29.2656	HJURP	Holliday junction recognition protein [Source:NCBI gene;Acc:100154630]
dss_233416	15	135536863	135537268	406	sqm_14046-dss_233416-mk_433534	-21.6872	AGAP1	ArfGAP with GTPase domain, ankyrin repeat and PH domain 1 [Source:NCBI gene;Acc:100620812]
dss_233481	15	135653378	135653728	351	sqm_14051-dss_233481-mk_433935	-26.9306	AGAP1	ArfGAP with GTPase domain, ankyrin repeat and PH domain 1 [Source:NCBI gene;Acc:100620812]
dss_233540	15	135767545	135767911	367	sqm_14057-dss_233540-mk_434285	-19.7884	AGAP1	ArfGAP with GTPase domain, ankyrin repeat and PH domain 1 [Source:NCBI gene;Acc:100620812]
dss_233711	15	136232008	136232402	395	sqm_14082-dss_233711-mk_435486	-18.493	IQCA1	IQ motif containing with AAA domain 1 [Source:NCBI gene;Acc:100515512]
dss_233742	15	136311363	136311777	415	sqm_14086-dss_233742-mk_435667	19.7471	IQCA1	IQ motif containing with AAA domain 1 [Source:NCBI gene;Acc:100515512]
mk_435993	15	136468501	136469000	500	sqm_14090-dss_233788-mk_435993	-26.5448
mk_435993	15	136468501	136469000	500	sqm_14091-dss_233788-mk_435993	-26.5448
mk_437859	15	137493501	137494000	500	sqm_14111-dss_234049-mk_437859	25.0639	RAMP1	receptor activity modifying protein 1 [Source:NCBI gene;Acc:397401]
dss_234186	15	137849892	137850352	461	sqm_14124-dss_234186-mk_438907	19.4679
dss_234196	15	137876050	137876450	401	sqm_14127-dss_234196-mk_438990	-20.7811	TRAF3IP1	TRAF3 interacting protein 1 [Source:NCBI gene;Acc:100623859]
dss_234463	15	138404419	138404680	262	sqm_14164-dss_234463-mk_440469	-18.7043	HDAC4	histone deacetylase 4 [Source:NCBI gene;Acc:100624050]
dss_234577	15	138547104	138547317	214	sqm_14181-dss_234577-mk_441002	-15.3193	HDAC4	histone deacetylase 4 [Source:NCBI gene;Acc:100624050]
dss_234611	15	138606081	138606555	475	sqm_14186-dss_234611-mk_441227	-12.9766	HDAC4	histone deacetylase 4 [Source:NCBI gene;Acc:100624050]
mk_441872	15	138820001	138820500	500	sqm_14202-dss_234724-mk_441872	-35.2314
mk_441930	15	138835251	138835750	500	sqm_14204-dss_234736-mk_441930	-30.008
mk_441930	15	138835251	138835750	500	sqm_14203-dss_234736-mk_441930	-30.008
mk_441977	15	138854251	138854750	500	sqm_14207-dss_234741-mk_441977	-25.2275
mk_441977	15	138854251	138854750	500	sqm_14208-dss_234741-mk_441977	-25.2275
dss_234813	15	138998499	138998600	102	sqm_14218-dss_234813-mk_442415	17.9335
dss_234815	15	138999515	138999795	281	sqm_14219-dss_234815-mk_442420	21.2023	NDUFA10	NADH:ubiquinone oxidoreductase subunit A10 [Source:NCBI gene;Acc:100521478]
sqm_14264	15	139905039	139905417	379	sqm_14264-dss_235286-mk_444859	17.4224	PASK	PAS domain containing serine/threonine kinase [Source:NCBI gene;Acc:100512019]
dss_235335	15	139991432	139991717	286	sqm_14270-dss_235335-mk_445186	11.6659	ENSSSCG00000016379	high density lipoprotein binding protein [Source:NCBI gene;Acc:100233187]
mk_445327	15	140042751	140043250	500	sqm_14271-dss_235364-mk_445327	-28.2341	SEPTIN2	septin 2 [Source:NCBI gene;Acc:100510936]
dss_235530	15	140305950	140306147	198	sqm_14290-dss_235530-mk_446248	18.4163	D2HGDH	D-2-hydroxyglutarate dehydrogenase [Source:NCBI gene;Acc:106508365]
mk_446415	15	140358251	140358750	500	sqm_14294-dss_235549-mk_446415	-26.0056	ENSSSCG00000032511	receptor transporter protein 5 (putative) [Source:NCBI gene;Acc:102166877]
dss_235663	16	1340566	1340859	294	sqm_14301-dss_235663-mk_446821	-27.2862	CTNND2	catenin delta 2 [Source:NCBI gene;Acc:100517978]
mk_448128	16	17532001	17532500	500	sqm_14330-dss_236227-mk_448128	27.0361	CDH6	cadherin 6 [Source:NCBI gene;Acc:100627510]
dss_237033	16	27903867	27904084	218	sqm_14360-dss_237033-mk_450402	-29.5547	NIM1K	NIM1 serine/threonine protein kinase [Source:NCBI gene;Acc:100524404]
dss_237352	16	34616443	34616726	284	sqm_14368-dss_237352-mk_451101	-23.6232	PLPP1	phospholipid phosphatase 1 [Source:NCBI gene;Acc:100515451]
dss_237716	16	40691017	40691402	386	sqm_14388-dss_237716-mk_451711	-27.9641
dss_237747	16	41072223	41072440	218	sqm_14392-dss_237747-mk_451751	32.3842	KIF2A	kinesin family member 2A [Source:NCBI gene;Acc:100625826]
mk_451795	16	41287251	41287750	500	sqm_14393-dss_237766-mk_451795	-44.8276	IPO11	importin 11 [Source:NCBI gene;Acc:100525544]
dss_237824	16	42695644	42695861	218	sqm_14395-dss_237824-mk_451868	26.8072	RNF180	ring finger protein 180 [Source:NCBI gene;Acc:100526254]
dss_237885	16	44168924	44169219	296	sqm_14399-dss_237885-mk_451993	-44.8541	TRAPPC13	trafficking protein particle complex 13 [Source:NCBI gene;Acc:100513053]
dss_238284	16	48489698	48490008	311	sqm_14413-dss_238284-mk_453221	22.6975	MAP1B	microtubule associated protein 1B [Source:NCBI gene;Acc:100519062]
dss_238487	16	50391360	50391576	217	sqm_14424-dss_238487-mk_454265	-22.4921	C5orf47	chromosome 16 C5orf47 homolog [Source:NCBI gene;Acc:110257302]
dss_238770	16	52046079	52046463	385	sqm_14436-dss_238770-mk_456459	-29.2308	STK10	serine/threonine kinase 10 [Source:NCBI gene;Acc:100524465]
dss_238784	16	52094772	52095240	469	sqm_14437-dss_238784-mk_456533	-21.4568	STK10	serine/threonine kinase 10 [Source:NCBI gene;Acc:100524465]
dss_238986	16	53628556	53628889	334	sqm_14446-dss_238986-mk_457906	21.3514	KCNIP1	potassium voltage-gated channel interacting protein 1 [Source:NCBI gene;Acc:595102]
dss_239463	16	56838824	56839050	227	sqm_14476-dss_239463-mk_460366	40.8897	TENM2	teneurin transmembrane protein 2 [Source:NCBI gene;Acc:100513121]
dss_239506	16	58058434	58058642	209	sqm_14477-dss_239506-mk_460401	-37.918
dss_239651	16	62833091	62833291	201	sqm_14482-dss_239651-mk_460557	-31.2272	ATP10B	ATPase phospholipid transporting 10B (putative) [Source:NCBI gene;Acc:100626997]
dss_239675	16	63166988	63167359	372	sqm_14483-dss_239675-mk_460629	15.5352	C1QTNF2	C1q and TNF related 2 [Source:NCBI gene;Acc:100217378]
dss_239750	16	63744747	63745102	356	sqm_14489-dss_239750-mk_460873	-23.2395	TTC1	tetratricopeptide repeat domain 1 [Source:NCBI gene;Acc:100519063]
dss_240146	16	68642348	68642695	348	sqm_14512-dss_240146-mk_461972	25.4371
dss_240554	16	72213254	72213736	483	sqm_14529-dss_240554-mk_463444	-21.0504	CCT5	chaperonin containing TCP1 subunit 5 [Source:NCBI gene;Acc:100627652]
dss_240912	16	75214661	75214840	180	sqm_14543-dss_240912-mk_465418	-16.8162
dss_240918	16	75217954	75218254	301	sqm_14544-dss_240918-mk_465430	-27.1523	TENT4A	terminal nucleotidyltransferase 4A [Source:NCBI gene;Acc:100517864]
dss_240955	16	75316594	75316808	215	sqm_14549-dss_240955-mk_465695	21.9628	ENSSSCG00000017103	steroid 5 alpha-reductase 1 [Source:NCBI gene;Acc:100518046]
dss_240992	16	75400452	75400888	437	sqm_14552-dss_240992-mk_465952	20.0921
dss_241330	16	76875480	76875766	287	sqm_14572-dss_241330-mk_468119	25.9202
dss_241387	16	77219219	77219500	282	sqm_14578-dss_241387-mk_468540	-25.1821
mk_468886	16	77456001	77456500	500	sqm_14581-dss_241443-mk_468886	-25.3469
mk_470291	16	78116251	78116750	500	sqm_14589-dss_241647-mk_470291	-28.7671
mk_470922	16	78444251	78444750	500	sqm_14598-dss_241744-mk_470922	-60.1163
mk_471383	16	78627001	78627500	500	sqm_14603-dss_241827-mk_471383	-31
dss_242037	16	78996626	78996943	318	sqm_14631-dss_242037-mk_472553	-20.847	NDUFS6	NADH:ubiquinone oxidoreductase subunit S6 [Source:NCBI gene;Acc:100520115]
mk_473924	16	79370251	79370750	500	sqm_14665-dss_242319-mk_473924	-26.589	SLC12A7	solute carrier family 12 member 7 [Source:NCBI gene;Acc:110257347]
dss_242328	16	79380433	79380598	166	sqm_14669-dss_242328-mk_473964	15.7589	SLC12A7	solute carrier family 12 member 7 [Source:NCBI gene;Acc:110257347]
dss_242382	16	79457034	79457278	245	sqm_14682-dss_242382-mk_474238	-14.3457
dss_242391	16	79462540	79462978	439	sqm_14683-dss_242391-mk_474259	-25.7962	TRIP13	thyroid hormone receptor interactor 13 [Source:NCBI gene;Acc:100337674]
mk_474289	16	79470251	79470750	500	sqm_14685-dss_242395-mk_474289	-37.9295	TRIP13	thyroid hormone receptor interactor 13 [Source:NCBI gene;Acc:100337674]
dss_242410	16	79485497	79485974	478	sqm_14690-dss_242410-mk_474350	-19.2336	BRD9	bromodomain containing 9 [Source:NCBI gene;Acc:110257346]
dss_242622	16	79845629	79846076	448	sqm_14713-dss_242622-mk_475520	-16.8502	ENSSSCG00000020686	succinate dehydrogenase complex flavoprotein subunit A [Source:NCBI gene;Acc:780433]
dss_243061	17	8579642	8580124	483	sqm_14731-dss_243061-mk_476593	21.155	ENSSSCG00000043791	No description
dss_243151	17	10030664	10030973	310	sqm_14734-dss_243151-mk_476917	-29.1182	ZMAT4	zinc finger matrin-type 4 [Source:NCBI gene;Acc:100521589]
dss_243295	17	11159497	11159637	141	sqm_14737-dss_243295-mk_477951	26.0468
dss_243366	17	11442315	11442634	320	sqm_14738-dss_243366-mk_478230	-25.1841	SLC20A2	solute carrier family 20 member 2 [Source:NCBI gene;Acc:100738984]
dss_243836	17	17266461	17266916	456	sqm_14753-dss_243836-mk_479771	-25.2147	PLCB1	phospholipase C beta 1 [Source:NCBI gene;Acc:100152679]
dss_243878	17	18097771	18098052	282	sqm_14756-dss_243878-mk_479886	-35.919	PLCB4	phospholipase C beta 4 [Source:NCBI gene;Acc:100516581]
dss_244088	17	20984781	20985006	226	sqm_14764-dss_244088-mk_480387	-28.6509
dss_244498	17	26772588	26772960	373	sqm_14778-dss_244498-mk_481665	-23.4937	SEC23B	SEC23 homolog B, COPII coat complex component [Source:NCBI gene;Acc:100524115]
dss_244818	17	28533968	28534132	165	sqm_14795-dss_244818-mk_483124	-22.2269	RALGAPA2	Ral GTPase activating protein catalytic subunit alpha 2 [Source:NCBI gene;Acc:100154830]
mk_483152	17	28558001	28558500	500	sqm_14796-dss_244824-mk_483152	-35.0877	RALGAPA2	Ral GTPase activating protein catalytic subunit alpha 2 [Source:NCBI gene;Acc:100154830]
dss_245633	17	33663891	33664102	212	sqm_14839-dss_245633-mk_488283	-23.4063
dss_246406	17	38863498	38863815	318	sqm_14878-dss_246406-mk_492826	-29.9076	CEP250	centrosomal protein 250 [Source:NCBI gene;Acc:100151840]
dss_246534	17	39770053	39770233	181	sqm_14883-dss_246534-mk_493472	-27.7292	DLGAP4	DLG associated protein 4 [Source:NCBI gene;Acc:106504144]
mk_493675	17	40030751	40031250	500	sqm_14885-dss_246565-mk_493675	-29.7533	SOGA1	suppressor of glucose, autophagy associated 1 [Source:NCBI gene;Acc:100152865]
dss_246568	17	40033462	40033771	310	sqm_14886-dss_246568-mk_493680	-25.9942	SOGA1	suppressor of glucose, autophagy associated 1 [Source:NCBI gene;Acc:100152865]
dss_246895	17	42023696	42024011	316	sqm_14901-dss_246895-mk_495417	-18.7779	DHX35	DEAH-box helicase 35 [Source:NCBI gene;Acc:100154906]
dss_247114	17	44056610	44057059	450	sqm_14909-dss_247114-mk_496652	-21.8419	CHD6	chromodomain helicase DNA binding protein 6 [Source:NCBI gene;Acc:100519806]
dss_247229	17	45135445	45135871	427	sqm_14912-dss_247229-mk_497066	-25.0981	PTPRT	protein tyrosine phosphatase receptor type T [Source:NCBI gene;Acc:100623708]
mk_497542	17	45966001	45966500	500	sqm_14918-dss_247364-mk_497542	-28.0236	ENSSSCG00000051590	No description
dss_247497	17	46889813	46890028	216	sqm_14924-dss_247497-mk_498362	-18.2814	TTPAL	alpha tocopherol transfer protein like [Source:NCBI gene;Acc:100157594]
dss_247594	17	47338739	47339215	477	sqm_14928-dss_247594-mk_498899	-23.1037	PABPC1L	poly(A) binding protein cytoplasmic 1 like [Source:NCBI gene;Acc:100151962]
dss_247717	17	48069609	48069723	115	sqm_14933-dss_247717-mk_499837	-17.946	ZSWIM3	zinc finger SWIM-type containing 3 [Source:NCBI gene;Acc:100152744]
dss_247980	17	49272824	49273093	270	sqm_14944-dss_247980-mk_501420	-23.1075	ZMYND8	zinc finger MYND-type containing 8 [Source:NCBI gene;Acc:100155989]
mk_501477	17	49302251	49302750	500	sqm_14945-dss_247993-mk_501477	-26.2911	ZMYND8	zinc finger MYND-type containing 8 [Source:NCBI gene;Acc:100155989]
dss_248024	17	49374291	49374790	500	sqm_14948-dss_248024-mk_501617	-29.9343	ZMYND8	zinc finger MYND-type containing 8 [Source:NCBI gene;Acc:100155989]
dss_248105	17	49775817	49776158	342	sqm_14952-dss_248105-mk_502040	29.8846	SULF2	sulfatase 2 [Source:NCBI gene;Acc:100152351]
mk_502732	17	50255751	50256250	500	sqm_14956-dss_248204-mk_502732	-38.087
dss_248266	17	50653182	50653661	480	sqm_14957-dss_248266-mk_503248	23.5107	ARFGEF2	ADP ribosylation factor guanine nucleotide exchange factor 2 [Source:NCBI gene;Acc:100523757]
mk_503409	17	50814001	50814500	500	sqm_14959-dss_248302-mk_503409	-28.3683	STAU1	staufen double-stranded RNA binding protein 1 [Source:NCBI gene;Acc:100626560]
mk_505164	17	52275501	52276000	500	sqm_14972-dss_248569-mk_505164	-33.4225	BCAS4	breast carcinoma amplified sequence 4 [Source:NCBI gene;Acc:100141422]
mk_505207	17	52286751	52287250	500	sqm_14973-dss_248578-mk_505207	-27.1772	BCAS4	breast carcinoma amplified sequence 4 [Source:NCBI gene;Acc:100141422]
mk_506125	17	52845501	52846000	500	sqm_14983-dss_248744-mk_506125	-30.2914	NFATC2	nuclear factor of activated T cells 2 [Source:NCBI gene;Acc:100134969]
dss_248809	17	53000889	53001250	362	sqm_14990-dss_248809-mk_506462	-24.6442	ATP9A	spalt like transcription factor 4 [Source:NCBI gene;Acc:100136902]
dss_248906	17	53389263	53389733	471	sqm_14996-dss_248906-mk_506913	24.317	ZFP64	ZFP64 zinc finger protein [Source:NCBI gene;Acc:100155190]
dss_248926	17	53535466	53535741	276	sqm_15000-dss_248926-mk_507027	17.648
dss_248988	17	54205379	54205596	218	sqm_15003-dss_248988-mk_507248	-26.1867
dss_249196	17	55350537	55350673	137	sqm_15014-dss_249196-mk_508422	-17.1387	ENSSSCG00000043848	No description
dss_249404	17	56839170	56839502	333	sqm_15021-dss_249404-mk_509191	-18.3618
mk_513090	17	58541001	58541500	500	sqm_15053-dss_249963-mk_513090	-28.2124	RAB22A	RAB22A, member RAS oncogene family [Source:NCBI gene;Acc:100144535]
mk_513219	17	58582251	58582750	500	sqm_15056-dss_249989-mk_513219	-25.0374
mk_513934	17	58855501	58856000	500	sqm_15067-dss_250090-mk_513934	-25.5713	ENSSSCG00000007516	syntaxin 16 [Source:NCBI gene;Acc:100144526]
mk_514130	17	58917751	58918250	500	sqm_15070-dss_250138-mk_514130	-25.9454	ENSSSCG00000051682	No description
dss_250144	17	58925891	58926341	451	sqm_15072-dss_250144-mk_514160	-27.4656	ENSSSCG00000042515	No description
dss_250212	17	59073597	59073798	202	sqm_15077-dss_250212-mk_514579	16.2056
mk_514588	17	59081501	59082000	500	sqm_15078-dss_250216-mk_514588	-26.665
mk_514722	17	59145001	59145500	500	sqm_15086-dss_250256-mk_514722	-35.3401	CTSZ	cathepsin Z [Source:NCBI gene;Acc:100141405]
dss_250266	17	59161610	59161777	168	sqm_15088-dss_250266-mk_514780	18.073	TUBB1	tubulin beta 1 class VI [Source:NCBI gene;Acc:100134983]
dss_250339	17	59356675	59356846	172	sqm_15090-dss_250339-mk_515183	-20.9	ZNF831	zinc finger protein 831 [Source:NCBI gene;Acc:100144512]
dss_250443	17	59630395	59630699	305	sqm_15096-dss_250443-mk_515806	-19.9051	PHACTR3	phosphatase and actin regulator 3 [Source:NCBI gene;Acc:100126239]
dss_250444	17	59633016	59633353	338	sqm_15097-dss_250444-mk_515808	-32.6751	PHACTR3	phosphatase and actin regulator 3 [Source:NCBI gene;Acc:100126239]
mk_515885	17	59664001	59664500	500	sqm_15098-dss_250454-mk_515885	-26.3259	PHACTR3	phosphatase and actin regulator 3 [Source:NCBI gene;Acc:100126239]
mk_516363	17	60006751	60007250	500	sqm_15104-dss_250547-mk_516363	-25.3603
dss_250567	17	60078034	60078515	482	sqm_15106-dss_250567-mk_516483	25.2605	ENSSSCG00000049129	No description
[truncated: 205 more rows]

## Sheet: Table S3
Table S3. GO enrichment analysis for genomic features related to DMRs in the biological process category, analysed by PANTHER (http://www.pantherdb.org/).
GO biological process complete	Sus scrofa - REFLIST (21797)	DMR_all3 (1175)	DMR_all3 (expected)	DMR_all3 (over/under)	DMR_all3 (fold Enrichment)	DMR_all3 (raw P-value)	DMR_all3 (FDR)
positive regulation of cell growth (GO:0030307)	95	15	5.12	+	2.93	0.000481	0.0459
regulation of Ras protein signal transduction (GO:0046578)	147	23	7.92	+	2.9	1.96e-05	0.00319
small GTPase mediated signal transduction (GO:0007264)	197	30	10.62	+	2.82	1.87e-06	0.000478
regulation of DNA repair (GO:0006282)	106	16	5.71	+	2.8	0.000493	0.0461
negative regulation of protein-containing complex assembly (GO:0031333)	107	16	5.77	+	2.77	0.000541	0.0489
regulation of small GTPase mediated signal transduction (GO:0051056)	175	26	9.43	+	2.76	1.31e-05	0.00226
positive regulation of GTPase activity (GO:0043547)	196	27	10.57	+	2.56	3.78e-05	0.0053
protein autophosphorylation (GO:0046777)	148	20	7.98	+	2.51	0.000529	0.0481
positive regulation of growth (GO:0045927)	164	22	8.84	+	2.49	0.000277	0.0293
actin filament organization (GO:0007015)	231	29	12.45	+	2.33	8.74e-05	0.011
regulation of developmental growth (GO:0048638)	213	26	11.48	+	2.26	0.000291	0.0306
regulation of GTPase activity (GO:0043087)	268	32	14.45	+	2.22	9.26e-05	0.0114
regulation of protein-containing complex assembly (GO:0043254)	341	40	18.38	+	2.18	1.72e-05	0.00282
plasma membrane bounded cell projection assembly (GO:0120031)	308	36	16.6	+	2.17	5.61e-05	0.00743
negative regulation of catabolic process (GO:0009895)	232	27	12.51	+	2.16	0.000505	0.0465
cell projection assembly (GO:0030031)	323	37	17.41	+	2.12	5.41e-05	0.00729
positive regulation of cellular component biogenesis (GO:0044089)	389	44	20.97	+	2.1	2.06e-05	0.00323
covalent chromatin modification (GO:0016569)	319	36	17.2	+	2.09	0.000127	0.0148
cytoskeleton organization (GO:0007010)	962	108	51.86	+	2.08	1.12e-11	9.43e-09
microtubule cytoskeleton organization (GO:0000226)	440	49	23.72	+	2.07	9.35e-06	0.00178
negative regulation of phosphorylation (GO:0042326)	270	30	14.55	+	2.06	0.000486	0.0457
regulation of cellular component biogenesis (GO:0044087)	733	81	39.51	+	2.05	9.05e-09	4.79e-06
supramolecular fiber organization (GO:0097435)	407	45	21.94	+	2.05	2.01e-05	0.0032
negative regulation of protein modification process (GO:0031400)	378	41	20.38	+	2.01	7.18e-05	0.00925
cell junction organization (GO:0034330)	341	37	18.38	+	2.01	0.000209	0.0229
histone modification (GO:0016570)	314	34	16.93	+	2.01	0.000311	0.0317
negative regulation of cellular component organization (GO:0051129)	534	56	28.79	+	1.95	1.01e-05	0.00188
positive regulation of organelle organization (GO:0010638)	452	47	24.37	+	1.93	5.31e-05	0.00723
actin cytoskeleton organization (GO:0030036)	448	46	24.15	+	1.9	0.000109	0.0131
actin filament-based process (GO:0030029)	485	49	26.14	+	1.87	8.74e-05	0.0109
chromatin organization (GO:0006325)	537	53	28.95	+	1.83	8.69e-05	0.011
intracellular signal transduction (GO:0035556)	1131	110	60.97	+	1.8	1.36e-08	6.29e-06
regulation of cell cycle process (GO:0010564)	496	48	26.74	+	1.8	0.000238	0.0258
positive regulation of cellular component organization (GO:0051130)	803	76	43.29	+	1.76	7.34e-06	0.00142
regulation of locomotion (GO:0040012)	752	70	40.54	+	1.73	3.36e-05	0.00476
regulation of cellular component movement (GO:0051270)	765	71	41.24	+	1.72	2.8e-05	0.00408
regulation of cellular component organization (GO:0051128)	1749	160	94.28	+	1.7	3.23e-10	2.43e-07
regulation of cell motility (GO:2000145)	719	66	38.76	+	1.7	6.95e-05	0.00904
negative regulation of transcription by RNA polymerase II (GO:0000122)	721	66	38.87	+	1.7	9.58e-05	0.0117
phosphorylation (GO:0016310)	857	78	46.2	+	1.69	1.97e-05	0.00317
protein phosphorylation (GO:0006468)	636	58	34.28	+	1.69	0.000299	0.0312
regulation of cell migration (GO:0030334)	680	61	36.66	+	1.66	0.000247	0.0264
regulation of organelle organization (GO:0033043)	933	83	50.29	+	1.65	2.9e-05	0.00415
microtubule-based process (GO:0007017)	651	58	35.09	+	1.65	0.000484	0.0458
chromosome organization (GO:0051276)	814	72	43.88	+	1.64	0.000124	0.0146
establishment of localization in cell (GO:0051649)	1301	114	70.13	+	1.63	1.38e-06	0.000373
negative regulation of transcription, DNA-templated (GO:0045892)	1022	89	55.09	+	1.62	2.54e-05	0.00383
cellular localization (GO:0051641)	1832	159	98.76	+	1.61	1.36e-08	6.48e-06
negative regulation of nucleic acid-templated transcription (GO:1903507)	1024	89	55.2	+	1.61	2.62e-05	0.00387
negative regulation of RNA biosynthetic process (GO:1902679)	1024	89	55.2	+	1.61	2.62e-05	0.00391
organelle organization (GO:0006996)	2729	235	147.11	+	1.6	2.32e-12	2.21e-09
positive regulation of RNA biosynthetic process (GO:1902680)	1332	115	71.8	+	1.6	2.43e-06	0.00058
positive regulation of transcription, DNA-templated (GO:0045893)	1330	115	71.7	+	1.6	2.4e-06	0.000581
positive regulation of nucleic acid-templated transcription (GO:1903508)	1330	115	71.7	+	1.6	2.4e-06	0.000591
positive regulation of RNA metabolic process (GO:0051254)	1427	122	76.92	+	1.59	1.57e-06	0.000417
regulation of protein modification process (GO:0031399)	1177	101	63.45	+	1.59	1.44e-05	0.00242
negative regulation of nucleobase-containing compound metabolic process (GO:0045934)	1180	101	63.61	+	1.59	1.48e-05	0.00245
phosphorus metabolic process (GO:0006793)	1624	138	87.54	+	1.58	4.73e-07	0.000154
negative regulation of cellular macromolecule biosynthetic process (GO:2000113)	1188	101	64.04	+	1.58	2.1e-05	0.00327
cell projection organization (GO:0030030)	845	72	45.55	+	1.58	0.000302	0.0313
negative regulation of macromolecule biosynthetic process (GO:0010558)	1196	101	64.47	+	1.57	2.27e-05	0.00348
negative regulation of cell communication (GO:0010648)	990	84	53.37	+	1.57	0.000117	0.0139
negative regulation of signaling (GO:0023057)	994	84	53.58	+	1.57	0.000121	0.0143
regulation of protein phosphorylation (GO:0001932)	860	73	46.36	+	1.57	0.000335	0.0335
phosphate-containing compound metabolic process (GO:0006796)	1603	135	86.41	+	1.56	9.74e-07	0.000279
negative regulation of RNA metabolic process (GO:0051253)	1104	93	59.51	+	1.56	6.4e-05	0.00839
regulation of phosphorylation (GO:0042325)	978	82	52.72	+	1.56	0.000191	0.0213
negative regulation of cellular metabolic process (GO:0031324)	1968	164	106.09	+	1.55	9.13e-08	3.73e-05
negative regulation of cellular biosynthetic process (GO:0031327)	1231	103	66.36	+	1.55	2.87e-05	0.00415
negative regulation of signal transduction (GO:0009968)	934	78	50.35	+	1.55	0.000325	0.0327
positive regulation of nucleobase-containing compound metabolic process (GO:0045935)	1550	129	83.56	+	1.54	2.85e-06	0.000617
positive regulation of transcription by RNA polymerase II (GO:0045944)	1014	84	54.66	+	1.54	0.000244	0.0262
negative regulation of nitrogen compound metabolic process (GO:0051172)	1862	154	100.37	+	1.53	3.39e-07	0.000118
positive regulation of macromolecule biosynthetic process (GO:0010557)	1483	122	79.94	+	1.53	9.61e-06	0.00181
negative regulation of biosynthetic process (GO:0009890)	1246	103	67.17	+	1.53	4.25e-05	0.00589
regulation of phosphorus metabolic process (GO:0051174)	1078	89	58.11	+	1.53	0.000164	0.0188
regulation of phosphate metabolic process (GO:0019220)	1078	89	58.11	+	1.53	0.000164	0.0189
neurogenesis (GO:0022008)	1012	83	54.55	+	1.52	0.000321	0.0325
intracellular transport (GO:0046907)	1017	83	54.82	+	1.51	0.000426	0.0414
negative regulation of cellular process (GO:0048523)	3697	298	199.29	+	1.5	1.6e-12	1.76e-09
positive regulation of biosynthetic process (GO:0009891)	1569	127	84.58	+	1.5	1.25e-05	0.00217
regulation of catalytic activity (GO:0050790)	1842	148	99.3	+	1.49	3.29e-06	0.000682
positive regulation of cellular biosynthetic process (GO:0031328)	1549	124	83.5	+	1.49	2.46e-05	0.00374
nervous system development (GO:0007399)	1447	116	78	+	1.49	4.9e-05	0.00674
negative regulation of metabolic process (GO:0009892)	2281	182	122.96	+	1.48	2.59e-07	9.24e-05
cellular response to stress (GO:0033554)	1153	92	62.15	+	1.48	0.000431	0.0416
negative regulation of biological process (GO:0048519)	4030	319	217.24	+	1.47	1.59e-12	1.9e-09
negative regulation of macromolecule metabolic process (GO:0010605)	2139	169	115.31	+	1.47	1.57e-06	0.000409
negative regulation of response to stimulus (GO:0048585)	1197	95	64.53	+	1.47	0.000337	0.0334
regulation of localization (GO:0032879)	2005	158	108.08	+	1.46	3.66e-06	0.000737
cellular component organization (GO:0016043)	4221	329	227.54	+	1.45	3.82e-12	3.41e-09
regulation of cell communication (GO:0010646)	2450	192	132.07	+	1.45	3.62e-07	0.000123
regulation of signaling (GO:0023051)	2463	193	132.77	+	1.45	3.82e-07	0.000127
positive regulation of nitrogen compound metabolic process (GO:0051173)	2386	187	128.62	+	1.45	5.59e-07	0.000178
regulation of molecular function (GO:0065009)	2352	184	126.79	+	1.45	7.81e-07	0.000237
regulation of signal transduction (GO:0009966)	2168	169	116.87	+	1.45	2.98e-06	0.000635
positive regulation of cellular metabolic process (GO:0031325)	2535	195	136.65	+	1.43	1.08e-06	0.000297
protein modification process (GO:0036211)	2290	177	123.45	+	1.43	2.55e-06	0.00056
cellular protein modification process (GO:0006464)	2290	177	123.45	+	1.43	2.55e-06	0.000569
cellular component organization or biogenesis (GO:0071840)	4399	337	237.13	+	1.42	1.71e-11	1.36e-08
macromolecule modification (GO:0043412)	2460	188	132.61	+	1.42	2.54e-06	0.000576
regulation of nucleobase-containing compound metabolic process (GO:0019219)	3238	245	174.55	+	1.4	8.29e-08	3.48e-05
regulation of response to stimulus (GO:0048583)	2869	217	154.66	+	1.4	6.44e-07	0.0002
regulation of RNA biosynthetic process (GO:2001141)	2816	211	151.8	+	1.39	2.01e-06	0.000505
regulation of transcription, DNA-templated (GO:0006355)	2812	210	151.59	+	1.39	2.48e-06	0.000581
regulation of transcription by RNA polymerase II (GO:0006357)	2048	154	110.4	+	1.39	5.58e-05	0.00746
regulation of RNA metabolic process (GO:0051252)	3049	227	164.36	+	1.38	9.81e-07	0.000275
regulation of nucleic acid-templated transcription (GO:1903506)	2813	210	151.64	+	1.38	2.49e-06	0.000574
positive regulation of macromolecule metabolic process (GO:0010604)	2685	200	144.74	+	1.38	5.83e-06	0.00114
cellular component assembly (GO:0022607)	1757	131	94.71	+	1.38	0.00031	0.0319
regulation of nitrogen compound metabolic process (GO:0051171)	4562	337	245.92	+	1.37	1.13e-09	7.36e-07
anatomical structure development (GO:0048856)	3550	263	191.37	+	1.37	1.53e-07	5.93e-05
multicellular organism development (GO:0007275)	3186	236	171.75	+	1.37	8.05e-07	0.00024
positive regulation of metabolic process (GO:0009893)	2888	214	155.68	+	1.37	3.2e-06	0.000673
positive regulation of cellular process (GO:0048522)	4316	317	232.66	+	1.36	8.16e-09	4.49e-06
system development (GO:0048731)	2930	215	157.95	+	1.36	5.58e-06	0.00111
regulation of cellular protein metabolic process (GO:0032268)	1841	135	99.24	+	1.36	0.000502	0.0466
regulation of cellular metabolic process (GO:0031323)	4837	351	260.75	+	1.35	3.07e-09	1.76e-06
developmental process (GO:0032502)	3854	281	207.76	+	1.35	1.64e-07	6.17e-05
cellular developmental process (GO:0048869)	2449	178	132.02	+	1.35	7.48e-05	0.00954
regulation of protein metabolic process (GO:0051246)	1977	144	106.57	+	1.35	0.000422	0.0413
positive regulation of biological process (GO:0048518)	4712	340	254.01	+	1.34	1.02e-08	5.23e-06
regulation of primary metabolic process (GO:0080090)	4676	337	252.07	+	1.34	1.43e-08	6.37e-06
localization (GO:0051179)	4219	302	227.43	+	1.33	2.33e-07	8.53e-05
regulation of cellular macromolecule biosynthetic process (GO:2000112)	3171	228	170.94	+	1.33	1.1e-05	0.00201
regulation of macromolecule biosynthetic process (GO:0010556)	3191	229	172.02	+	1.33	1.16e-05	0.0021
establishment of localization (GO:0051234)	3214	230	173.26	+	1.33	1.24e-05	0.00218
regulation of cellular biosynthetic process (GO:0031326)	3290	235	177.35	+	1.33	1.23e-05	0.00219
cell differentiation (GO:0030154)	2406	173	129.7	+	1.33	0.000173	0.0196
regulation of metabolic process (GO:0019222)	5392	384	290.66	+	1.32	2.64e-09	1.57e-06
regulation of macromolecule metabolic process (GO:0060255)	5021	358	270.66	+	1.32	1.16e-08	5.71e-06
regulation of biosynthetic process (GO:0009889)	3332	237	179.62	+	1.32	1.36e-05	0.00232
animal organ development (GO:0048513)	2188	156	117.95	+	1.32	0.000526	0.0483
regulation of gene expression (GO:0010468)	3859	273	208.03	+	1.31	3.32e-06	0.000678
transport (GO:0006810)	3084	213	166.25	+	1.28	0.000234	0.0256
cellular macromolecule metabolic process (GO:0044260)	3881	261	209.21	+	1.25	0.000182	0.0205
nitrogen compound metabolic process (GO:0006807)	5602	358	301.98	+	1.19	0.000376	0.0371
cellular metabolic process (GO:0044237)	6161	392	332.12	+	1.18	0.000202	0.0223
biological regulation (GO:0065007)	11352	719	611.95	+	1.17	1.05e-09	7.16e-07
regulation of biological process (GO:0050789)	10652	670	574.21	+	1.17	5.61e-08	2.43e-05
regulation of cellular process (GO:0050794)	10228	644	551.36	+	1.17	1.47e-07	5.82e-05
primary metabolic process (GO:0044238)	6082	384	327.86	+	1.17	0.000468	0.0449
cellular process (GO:0009987)	14174	866	764.07	+	1.13	6.05e-10	4.33e-07
biological_process (GO:0008150)	16774	1016	904.23	+	1.12	1.28e-15	1.84e-12

## Sheet: TableS4
Table S4. GO enrichment analysis for genomic features related to DMRs in the molecular function category, analysed by PANTHER (http://www.pantherdb.org/).
GO molecular function complete	Sus scrofa - REFLIST (21797)	DMR_all3 (1175)	DMR_all3 (expected)	DMR_all3 (over/under)	DMR_all3 (fold Enrichment)	DMR_all3 (raw P-value)	DMR_all3 (FDR)
solute:cation antiporter activity (GO:0015298)	32	9	1.73	+	5.22	0.000185	0.0164
cadherin binding (GO:0045296)	56	13	3.02	+	4.31	4.09e-05	0.00424
methylation-dependent protein binding (GO:0140034)	62	13	3.34	+	3.89	0.000101	0.00935
methylated histone binding (GO:0035064)	62	13	3.34	+	3.89	0.000101	0.00915
guanyl-nucleotide exchange factor activity (GO:0005085)	194	37	10.46	+	3.54	6.45e-10	1.56e-07
GTPase activator activity (GO:0005096)	374	59	20.16	+	2.93	6.49e-12	2.57e-09
nucleoside-triphosphatase regulator activity (GO:0060589)	389	61	20.97	+	2.91	3.55e-12	1.72e-09
GTPase regulator activity (GO:0030695)	389	61	20.97	+	2.91	3.55e-12	1.55e-09
modification-dependent protein binding (GO:0140030)	143	21	7.71	+	2.72	9.98e-05	0.00945
microtubule binding (GO:0008017)	223	29	12.02	+	2.41	6.47e-05	0.00641
histone binding (GO:0042393)	203	26	10.94	+	2.38	0.000199	0.0164
small GTPase binding (GO:0031267)	201	25	10.84	+	2.31	0.000335	0.0261
tubulin binding (GO:0015631)	307	38	16.55	+	2.3	1.01e-05	0.00122
phosphatidylinositol binding (GO:0035091)	232	28	12.51	+	2.24	0.000187	0.0163
GTPase binding (GO:0051020)	227	27	12.24	+	2.21	0.000439	0.0335
actin binding (GO:0003779)	370	42	19.95	+	2.11	2.2e-05	0.00246
phospholipid binding (GO:0005543)	391	42	21.08	+	1.99	9.08e-05	0.0088
cytoskeletal protein binding (GO:0008092)	808	86	43.56	+	1.97	1.63e-08	2.73e-06
kinase binding (GO:0019900)	563	56	30.35	+	1.85	3.89e-05	0.00413
enzyme regulator activity (GO:0030234)	1000	96	53.91	+	1.78	2.31e-07	3.35e-05
ATP binding (GO:0005524)	1313	126	70.78	+	1.78	2.22e-09	4.21e-07
adenyl ribonucleotide binding (GO:0032559)	1357	129	73.15	+	1.76	2.57e-09	4.67e-07
adenyl nucleotide binding (GO:0030554)	1367	129	73.69	+	1.75	4.16e-09	7.24e-07
kinase activity (GO:0016301)	763	72	41.13	+	1.75	1.37e-05	0.00157
protein kinase activity (GO:0004672)	553	52	29.81	+	1.74	0.000244	0.0197
purine ribonucleoside triphosphate binding (GO:0035639)	1642	151	88.51	+	1.71	8.54e-10	1.96e-07
calcium ion binding (GO:0005509)	614	56	33.1	+	1.69	0.000334	0.0264
phosphotransferase activity, alcohol group as acceptor (GO:0016773)	658	60	35.47	+	1.69	0.000194	0.0165
purine ribonucleotide binding (GO:0032555)	1693	154	91.26	+	1.69	1.05e-09	2.28e-07
ribonucleotide binding (GO:0032553)	1708	155	92.07	+	1.68	1.19e-09	2.47e-07
purine nucleotide binding (GO:0017076)	1710	155	92.18	+	1.68	1.22e-09	2.42e-07
nucleotide binding (GO:0000166)	1934	175	104.26	+	1.68	9.15e-11	2.85e-08
nucleoside phosphate binding (GO:1901265)	1934	175	104.26	+	1.68	9.15e-11	2.66e-08
transferase activity, transferring phosphorus-containing groups (GO:0016772)	902	81	48.62	+	1.67	2.2e-05	0.0024
anion binding (GO:0043168)	2098	187	113.1	+	1.65	5.68e-11	1.9e-08
small molecule binding (GO:0036094)	2207	195	118.97	+	1.64	4e-11	1.45e-08
enzyme binding (GO:0019899)	1551	133	83.61	+	1.59	4.94e-07	6.73e-05
carbohydrate derivative binding (GO:0097367)	1972	165	106.3	+	1.55	7.01e-08	1.05e-05
ion binding (GO:0043167)	4723	378	254.6	+	1.48	6.39e-16	3.98e-13
catalytic activity, acting on a protein (GO:0140096)	2152	171	116.01	+	1.47	8.03e-07	0.000106
metal ion binding (GO:0046872)	3018	232	162.69	+	1.43	7e-08	1.09e-05
cation binding (GO:0043169)	3102	238	167.22	+	1.42	4.83e-08	7.8e-06
transferase activity (GO:0016740)	2161	162	116.49	+	1.39	4.41e-05	0.00446
protein binding (GO:0005515)	5731	421	308.94	+	1.36	2.73e-12	1.49e-09
hydrolase activity (GO:0016787)	2172	158	117.08	+	1.35	0.000195	0.0163
heterocyclic compound binding (GO:1901363)	4943	340	266.46	+	1.28	1.25e-06	0.00016
catalytic activity (GO:0003824)	5512	378	297.13	+	1.27	2.57e-07	3.61e-05
organic cyclic compound binding (GO:0097159)	5011	342	270.13	+	1.27	2.37e-06	0.000295
binding (GO:0005488)	11053	750	595.83	+	1.26	1.15e-18	1.67e-15
molecular_function (GO:0003674)	15775	947	850.38	+	1.11	2.22e-10	6.06e-08

## Sheet: Table S5
Table S5. GO enrichment analysis for genomic features related to unique DMRs in the Oocyte vs ICSI-derived blastocyst comparison.
GO biological process complete	Sus scrofa - REFLIST (21797)	sqm_OcIB (3008)	sqm_OcIB (expected)	sqm_OcIB (over/under)	sqm_OcIB (fold Enrichment)	sqm_OcIB (raw P-value)	sqm_OcIB (FDR)
positive regulation of ATP metabolic process (GO:1903580)	21	12	2.9	+	4.14	0.0003	0.0202
long-term synaptic potentiation (GO:0060291)	31	14	4.28	+	3.27	0.000615	0.037
regulation of carbohydrate catabolic process (GO:0043470)	36	16	4.97	+	3.22	0.000296	0.0201
retina morphogenesis in camera-type eye (GO:0060042)	50	21	6.9	+	3.04	6.85e-05	0.00591
neural retina development (GO:0003407)	47	19	6.49	+	2.93	0.000221	0.0161
positive regulation of synaptic transmission (GO:0050806)	78	31	10.76	+	2.88	4.33e-06	0.000548
positive regulation of axonogenesis (GO:0050772)	53	20	7.31	+	2.73	0.000396	0.0257
homophilic cell adhesion via plasma membrane adhesion molecules (GO:0007156)	105	39	14.49	+	2.69	1e-06	0.000156
regulation of synaptic plasticity (GO:0048167)	119	42	16.42	+	2.56	1.2e-06	0.000179
retina development in camera-type eye (GO:0060041)	110	37	15.18	+	2.44	1.13e-05	0.00121
sensory perception of sound (GO:0007605)	111	37	15.32	+	2.42	1.96e-05	0.00193
cell-cell adhesion via plasma-membrane adhesion molecules (GO:0098742)	166	55	22.91	+	2.4	1.37e-07	3.07e-05
cardiocyte differentiation (GO:0035051)	74	24	10.21	+	2.35	0.000855	0.0484
sensory perception of mechanical stimulus (GO:0050954)	122	39	16.84	+	2.32	2.59e-05	0.00249
multicellular organismal signaling (GO:0035637)	82	26	11.32	+	2.3	0.000529	0.0327
camera-type eye morphogenesis (GO:0048593)	95	30	13.11	+	2.29	0.000262	0.0184
glial cell differentiation (GO:0010001)	122	38	16.84	+	2.26	4.33e-05	0.0039
hormone-mediated signaling pathway (GO:0009755)	90	28	12.42	+	2.25	0.000532	0.0325
gliogenesis (GO:0042063)	156	47	21.53	+	2.18	1.12e-05	0.0012
peptidyl-tyrosine phosphorylation (GO:0018108)	123	37	16.97	+	2.18	0.000126	0.0103
regulation of axonogenesis (GO:0050770)	108	32	14.9	+	2.15	0.000366	0.0239
peptidyl-tyrosine modification (GO:0018212)	126	37	17.39	+	2.13	0.00015	0.0119
pallium development (GO:0021543)	102	30	14.08	+	2.13	0.000671	0.0399
regulation of neuron projection development (GO:0010975)	270	79	37.26	+	2.12	3.19e-08	8.62e-06
positive regulation of Wnt signaling pathway (GO:0030177)	113	33	15.59	+	2.12	0.000325	0.0214
regulation of trans-synaptic signaling (GO:0099177)	285	83	39.33	+	2.11	1.76e-08	5.14e-06
modulation of chemical synaptic transmission (GO:0050804)	285	83	39.33	+	2.11	1.76e-08	5.25e-06
inorganic anion transport (GO:0015698)	145	42	20.01	+	2.1	6.63e-05	0.00575
neuron projection guidance (GO:0097485)	181	52	24.98	+	2.08	1.11e-05	0.00121
regulation of heart contraction (GO:0008016)	115	33	15.87	+	2.08	0.00053	0.0326
regulation of Wnt signaling pathway (GO:0030111)	255	72	35.19	+	2.05	5.29e-07	9.47e-05
axon guidance (GO:0007411)	180	51	24.84	+	2.05	1.74e-05	0.00173
eye morphogenesis (GO:0048592)	117	33	16.15	+	2.04	0.000604	0.0365
striated muscle cell differentiation (GO:0051146)	139	39	19.18	+	2.03	0.000199	0.0148
negative regulation of Wnt signaling pathway (GO:0030178)	136	38	18.77	+	2.02	0.000263	0.0184
anion transmembrane transport (GO:0098656)	207	57	28.57	+	2	1.55e-05	0.0016
cell junction assembly (GO:0034329)	176	48	24.29	+	1.98	7.71e-05	0.00657
cell-cell adhesion (GO:0098609)	329	89	45.4	+	1.96	9.01e-08	2.15e-05
cell surface receptor signaling pathway involved in cell-cell signaling (GO:1905114)	196	53	27.05	+	1.96	3.59e-05	0.00332
calcium ion transmembrane transport (GO:0070588)	156	42	21.53	+	1.95	0.000267	0.0186
import into cell (GO:0098657)	148	39	20.42	+	1.91	0.000653	0.0391
regulation of membrane potential (GO:0042391)	303	79	41.81	+	1.89	1.71e-06	0.000247
bone development (GO:0060348)	153	40	21.11	+	1.89	0.000781	0.0453
axon development (GO:0061564)	281	73	38.78	+	1.88	5.18e-06	0.000628
muscle cell differentiation (GO:0042692)	181	47	24.98	+	1.88	0.000223	0.0161
telencephalon development (GO:0021537)	162	42	22.36	+	1.88	0.000513	0.0318
biological adhesion (GO:0022610)	594	153	81.97	+	1.87	4.09e-11	1.83e-08
axonogenesis (GO:0007409)	259	67	35.74	+	1.87	1.59e-05	0.00163
renal system development (GO:0072001)	218	56	30.08	+	1.86	8.02e-05	0.0068
kidney development (GO:0001822)	210	54	28.98	+	1.86	0.000127	0.0104
regulation of small GTPase mediated signal transduction (GO:0051056)	175	45	24.15	+	1.86	0.000379	0.0247
cell adhesion (GO:0007155)	590	151	81.42	+	1.85	1.04e-10	4.01e-08
cell morphogenesis involved in differentiation (GO:0000904)	407	104	56.17	+	1.85	1.01e-07	2.34e-05
cell morphogenesis involved in neuron differentiation (GO:0048667)	313	80	43.19	+	1.85	3.46e-06	0.000447
calcium ion transport (GO:0006816)	188	48	25.94	+	1.85	0.00028	0.0193
regulation of developmental growth (GO:0048638)	213	54	29.39	+	1.84	0.000144	0.0115
eye development (GO:0001654)	278	70	38.36	+	1.82	2.07e-05	0.00203
neuron projection morphogenesis (GO:0048812)	340	85	46.92	+	1.81	2.84e-06	0.00038
visual system development (GO:0150063)	281	70	38.78	+	1.81	2.35e-05	0.00227
neuron projection development (GO:0031175)	488	121	67.34	+	1.8	3.5e-08	9.11e-06
plasma membrane bounded cell projection morphogenesis (GO:0120039)	343	85	47.33	+	1.8	4.31e-06	0.000551
camera-type eye development (GO:0043010)	242	60	33.4	+	1.8	0.000119	0.00996
heart morphogenesis (GO:0003007)	193	48	26.63	+	1.8	0.000476	0.03
synapse organization (GO:0050808)	189	47	26.08	+	1.8	0.00059	0.0358
urogenital system development (GO:0001655)	243	60	33.53	+	1.79	0.000123	0.0102
regulation of plasma membrane bounded cell projection organization (GO:0120035)	408	100	56.3	+	1.78	8.87e-07	0.000144
cell projection morphogenesis (GO:0048858)	346	85	47.75	+	1.78	4.91e-06	0.000607
cell morphogenesis (GO:0000902)	537	131	74.11	+	1.77	1.86e-08	5.33e-06
sensory system development (GO:0048880)	286	70	39.47	+	1.77	3.87e-05	0.00355
regulation of canonical Wnt signaling pathway (GO:0060828)	205	50	28.29	+	1.77	0.000662	0.0395
ion transmembrane transport (GO:0034220)	767	186	105.85	+	1.76	2.48e-11	1.19e-08
cell part morphogenesis (GO:0032990)	362	88	49.96	+	1.76	5.3e-06	0.000632
organic acid transport (GO:0015849)	214	52	29.53	+	1.76	0.000443	0.0283
neuron development (GO:0048666)	608	147	83.9	+	1.75	4.27e-09	1.39e-06
regulation of cell projection organization (GO:0031344)	415	100	57.27	+	1.75	1.55e-06	0.000226
anion transport (GO:0006820)	389	94	53.68	+	1.75	2.92e-06	0.000388
forebrain development (GO:0030900)	249	60	34.36	+	1.75	0.000209	0.0153
negative regulation of locomotion (GO:0040013)	223	54	30.77	+	1.75	0.000396	0.0255
extracellular structure organization (GO:0043062)	213	51	29.39	+	1.74	0.000823	0.0472
neurogenesis (GO:0022008)	1012	241	139.66	+	1.73	1.16e-13	6.89e-11
inorganic ion transmembrane transport (GO:0098660)	573	137	79.07	+	1.73	2.48e-08	6.84e-06
cellular component morphogenesis (GO:0032989)	426	101	58.79	+	1.72	2.78e-06	0.000376
transmembrane receptor protein tyrosine kinase signaling pathway (GO:0007169)	324	77	44.71	+	1.72	3.91e-05	0.00356
generation of neurons (GO:0048699)	917	217	126.55	+	1.71	3.93e-12	2.01e-09
brain development (GO:0007420)	441	104	60.86	+	1.71	2.18e-06	0.000303
positive regulation of kinase activity (GO:0033674)	378	89	52.16	+	1.71	1.53e-05	0.0016
regulation of transmembrane transport (GO:0034762)	369	87	50.92	+	1.71	1.7e-05	0.0017
cell junction organization (GO:0034330)	340	80	46.92	+	1.71	4.13e-05	0.00375
organic anion transport (GO:0015711)	271	64	37.4	+	1.71	0.000196	0.0148
nervous system development (GO:0007399)	1446	339	199.55	+	1.7	4.06e-18	4.85e-15
regulation of cellular response to growth factor stimulus (GO:0090287)	234	55	32.29	+	1.7	0.000728	0.0429
neuron differentiation (GO:0030182)	758	177	104.6	+	1.69	9.81e-10	3.6e-07
head development (GO:0060322)	477	111	65.83	+	1.69	1.92e-06	0.000269
cellular response to lipid (GO:0071396)	283	66	39.05	+	1.69	0.000253	0.0178
enzyme linked receptor protein signaling pathway (GO:0007167)	495	115	68.31	+	1.68	1.18e-06	0.000179
regulation of neurogenesis (GO:0050767)	241	56	33.26	+	1.68	0.00086	0.0485
regulation of ion transport (GO:0043269)	429	99	59.2	+	1.67	1.04e-05	0.00115
regulation of ion transmembrane transport (GO:0034765)	309	71	42.64	+	1.67	0.000185	0.014
cation transmembrane transport (GO:0098655)	581	133	80.18	+	1.66	3.6e-07	7.06e-05
inorganic cation transmembrane transport (GO:0098662)	511	117	70.52	+	1.66	2.19e-06	0.000301
negative regulation of cell population proliferation (GO:0008285)	467	107	64.45	+	1.66	5.24e-06	0.000631
sensory organ development (GO:0007423)	428	98	59.06	+	1.66	1.38e-05	0.00146
positive regulation of cell differentiation (GO:0045597)	600	136	82.8	+	1.64	4.03e-07	7.81e-05
muscle structure development (GO:0061061)	318	72	43.88	+	1.64	0.000296	0.0202
transmembrane transport (GO:0055085)	1110	249	153.18	+	1.63	1.11e-11	5.5e-09
ion transport (GO:0006811)	1031	232	142.28	+	1.63	4.57e-11	1.98e-08
cell-cell signaling (GO:0007267)	583	131	80.45	+	1.63	1.2e-06	0.00018
cell development (GO:0048468)	1240	277	171.12	+	1.62	9.26e-13	5.3e-10
central nervous system development (GO:0007417)	605	135	83.49	+	1.62	1.03e-06	0.000159
metal ion transport (GO:0030001)	522	117	72.04	+	1.62	4.91e-06	0.000611
leukocyte differentiation (GO:0002521)	290	65	40.02	+	1.62	0.000731	0.0429
animal organ morphogenesis (GO:0009887)	748	166	103.22	+	1.61	6.9e-08	1.73e-05
positive regulation of phosphate metabolic process (GO:0045937)	700	155	96.6	+	1.6	2.67e-07	5.61e-05
positive regulation of phosphorus metabolic process (GO:0010562)	700	155	96.6	+	1.6	2.67e-07	5.7e-05
cellular response to organic cyclic compound (GO:0071407)	318	70	43.88	+	1.6	0.000701	0.0415
regulation of nervous system development (GO:0051960)	298	66	41.12	+	1.6	0.000853	0.0485
synaptic signaling (GO:0099536)	299	66	41.26	+	1.6	0.000874	0.0491
locomotion (GO:0040011)	940	206	129.72	+	1.59	4.42e-09	1.41e-06
behavior (GO:0007610)	401	88	55.34	+	1.59	0.000146	0.0116
heart development (GO:0007507)	382	84	52.72	+	1.59	0.000183	0.014
chemotaxis (GO:0006935)	378	83	52.16	+	1.59	0.000223	0.016
regulation of locomotion (GO:0040012)	754	164	104.05	+	1.58	2.96e-07	6.15e-05
regulation of cell motility (GO:2000145)	721	157	99.5	+	1.58	5.03e-07	9.12e-05
cation transport (GO:0006812)	721	157	99.5	+	1.58	5.03e-07	9.23e-05
regulation of cell migration (GO:0030334)	682	149	94.12	+	1.58	7.77e-07	0.000129
taxis (GO:0042330)	381	83	52.58	+	1.58	0.000308	0.0206
skeletal system development (GO:0001501)	367	80	50.65	+	1.58	0.000325	0.0215
cellular response to hormone stimulus (GO:0032870)	311	68	42.92	+	1.58	0.000839	0.0479
positive regulation of cell adhesion (GO:0045785)	337	73	46.51	+	1.57	0.000747	0.0436
plasma membrane bounded cell projection organization (GO:0120036)	819	176	113.02	+	1.56	2.23e-07	4.92e-05
regulation of cellular component movement (GO:0051270)	767	165	105.85	+	1.56	4.77e-07	8.98e-05
cell migration (GO:0016477)	671	144	92.6	+	1.56	3.17e-06	0.000413
tube morphogenesis (GO:0035239)	474	102	65.41	+	1.56	7.69e-05	0.00659
positive regulation of phosphorylation (GO:0042327)	650	139	89.7	+	1.55	5.04e-06	0.000617
leukocyte activation (GO:0045321)	378	81	52.16	+	1.55	0.000504	0.0315
movement of cell or subcellular component (GO:0006928)	1140	243	157.32	+	1.54	1.48e-09	5.18e-07
cell projection organization (GO:0030030)	843	179	116.33	+	1.54	3.2e-07	6.55e-05
cell motility (GO:0048870)	788	168	108.74	+	1.54	6.57e-07	0.000115
localization of cell (GO:0051674)	788	168	108.74	+	1.54	6.57e-07	0.000116
cellular response to endogenous stimulus (GO:0071495)	760	162	104.88	+	1.54	9.38e-07	0.000148
positive regulation of transferase activity (GO:0051347)	443	94	61.13	+	1.54	0.000227	0.0162
regulation of cell population proliferation (GO:0042127)	1155	244	159.39	+	1.53	2.4e-09	8e-07
epithelium development (GO:0060429)	736	155	101.57	+	1.53	3.02e-06	0.000396
positive regulation of locomotion (GO:0040017)	421	89	58.1	+	1.53	0.000446	0.0284
anatomical structure morphogenesis (GO:0009653)	1652	346	227.98	+	1.52	1.56e-12	8.3e-10
positive regulation of developmental process (GO:0051094)	926	194	127.79	+	1.52	2.3e-07	4.98e-05
anatomical structure formation involved in morphogenesis (GO:0048646)	661	139	91.22	+	1.52	1e-05	0.00112
circulatory system development (GO:0072359)	630	132	86.94	+	1.52	2.2e-05	0.00214
regulation of cell adhesion (GO:0030155)	562	118	77.56	+	1.52	6.13e-05	0.00538
cell activation (GO:0001775)	439	92	60.58	+	1.52	0.000449	0.0285
positive regulation of cell migration (GO:0030335)	391	82	53.96	+	1.52	0.0008	0.0462
cell surface receptor signaling pathway (GO:0007166)	1490	310	205.62	+	1.51	5.77e-11	2.43e-08
response to endogenous stimulus (GO:0009719)	858	179	118.4	+	1.51	8.36e-07	0.000138
positive regulation of cell motility (GO:2000147)	409	85	56.44	+	1.51	0.000807	0.0464
system development (GO:0048731)	2932	608	404.62	+	1.5	1.69e-21	2.2e-18
animal organ development (GO:0048513)	2189	453	302.08	+	1.5	1.19e-15	9.48e-13
tissue development (GO:0009888)	1182	245	163.12	+	1.5	9.39e-09	2.92e-06
anatomical structure development (GO:0048856)	3552	728	490.18	+	1.49	4.62e-25	8.27e-22
tube development (GO:0035295)	637	131	87.91	+	1.49	4.97e-05	0.00445
multicellular organism development (GO:0007275)	3189	653	440.08	+	1.48	4.34e-22	6.22e-19
intracellular signal transduction (GO:0035556)	1127	230	155.53	+	1.48	8.27e-08	2.01e-05
cell differentiation (GO:0030154)	2405	484	331.89	+	1.46	6.9e-15	5.2e-12
regulation of phosphorylation (GO:0042325)	983	198	135.65	+	1.46	1.88e-06	0.000267
positive regulation of protein phosphorylation (GO:0001934)	584	118	80.59	+	1.46	0.000212	0.0155
regulation of kinase activity (GO:0043549)	596	120	82.25	+	1.46	0.000241	0.0171
cellular developmental process (GO:0048869)	2448	490	337.83	+	1.45	1.07e-14	7.65e-12
regulation of signaling (GO:0023051)	2455	491	338.79	+	1.45	1.15e-14	7.81e-12
regulation of cell communication (GO:0010646)	2442	487	337	+	1.45	2.53e-14	1.64e-11
regulation of cell differentiation (GO:0045595)	1101	221	151.94	+	1.45	4.73e-07	9.03e-05
regulation of phosphorus metabolic process (GO:0051174)	1083	217	149.45	+	1.45	7.51e-07	0.000127
regulation of phosphate metabolic process (GO:0019220)	1083	217	149.45	+	1.45	7.51e-07	0.000128
positive regulation of cell population proliferation (GO:0008284)	653	131	90.11	+	1.45	0.000121	0.0101
regulation of anatomical structure morphogenesis (GO:0022603)	656	131	90.53	+	1.45	0.000154	0.0121
regulation of transport (GO:0051049)	1174	234	162.01	+	1.44	3.4e-07	6.85e-05
positive regulation of catalytic activity (GO:0043085)	853	170	117.71	+	1.44	1.6e-05	0.00162
protein phosphorylation (GO:0006468)	636	126	87.77	+	1.44	0.000296	0.02
developmental process (GO:0032502)	3856	761	532.13	+	1.43	2.87e-22	4.57e-19
positive regulation of signaling (GO:0023056)	1218	241	168.08	+	1.43	3.48e-07	6.92e-05
positive regulation of cell communication (GO:0010647)	1211	239	167.12	+	1.43	4.92e-07	9.15e-05
negative regulation of cell communication (GO:0010648)	982	194	135.52	+	1.43	6.85e-06	0.00081
negative regulation of signaling (GO:0023057)	986	194	136.07	+	1.43	8.79e-06	0.000998
regulation of localization (GO:0032879)	2007	394	276.97	+	1.42	8.09e-11	3.31e-08
positive regulation of molecular function (GO:0044093)	1124	221	155.11	+	1.42	1.76e-06	0.000252
positive regulation of multicellular organismal process (GO:0051240)	1011	198	139.52	+	1.42	9.03e-06	0.00102
regulation of multicellular organismal development (GO:2000026)	960	188	132.48	+	1.42	1.58e-05	0.00163
cellular response to oxygen-containing compound (GO:1901701)	674	132	93.01	+	1.42	0.000287	0.0197
negative regulation of signal transduction (GO:0009968)	926	180	127.79	+	1.41	3.23e-05	0.00302
negative regulation of developmental process (GO:0051093)	647	126	89.29	+	1.41	0.000505	0.0314
regulation of multicellular organismal process (GO:0051239)	1924	373	265.51	+	1.4	1.13e-09	4.06e-07
regulation of developmental process (GO:0050793)	1766	341	243.71	+	1.4	9.69e-09	2.95e-06
negative regulation of multicellular organismal process (GO:0051241)	693	134	95.63	+	1.4	0.000419	0.0269
regulation of signal transduction (GO:0009966)	2160	414	298.08	+	1.39	3.71e-10	1.4e-07
phosphorylation (GO:0016310)	857	164	118.27	+	1.39	0.000158	0.0123
positive regulation of protein modification process (GO:0031401)	768	147	105.98	+	1.39	0.000358	0.0235
regulation of protein phosphorylation (GO:0001932)	865	165	119.37	+	1.38	0.000168	0.013
negative regulation of response to stimulus (GO:0048585)	1190	223	164.22	+	1.36	2.65e-05	0.00253
positive regulation of signal transduction (GO:0009967)	1103	207	152.21	+	1.36	5.1e-05	0.00451
regulation of response to stimulus (GO:0048583)	2862	532	394.96	+	1.35	3.91e-11	1.81e-08
localization (GO:0051179)	4213	779	581.4	+	1.34	2.53e-16	2.42e-13
positive regulation of response to stimulus (GO:0048584)	1529	282	211	+	1.34	6.96e-06	0.000817
cellular response to organic substance (GO:0071310)	1480	274	204.24	+	1.34	7.26e-06	0.000846
regulation of intracellular signal transduction (GO:1902531)	1186	217	163.67	+	1.33	0.000125	0.0103
regulation of protein modification process (GO:0031399)	1180	216	162.84	+	1.33	0.000142	0.0115
transport (GO:0006810)	3082	563	425.32	+	1.32	1.01e-10	4.01e-08
regulation of molecular function (GO:0065009)	2361	428	325.82	+	1.31	8.06e-08	1.99e-05
regulation of catalytic activity (GO:0050790)	1851	332	255.44	+	1.3	7.83e-06	0.000904
positive regulation of biological process (GO:0048518)	4711	838	650.12	+	1.29	5.13e-14	3.2e-11
positive regulation of cellular process (GO:0048522)	4317	767	595.75	+	1.29	1.53e-12	8.44e-10
establishment of localization (GO:0051234)	3212	574	443.26	+	1.29	1.53e-09	5.23e-07
regulation of biological quality (GO:0065008)	2855	509	393.99	+	1.29	2.46e-08	6.9e-06
response to organic substance (GO:0010033)	1855	331	255.99	+	1.29	1.1e-05	0.0012
positive regulation of metabolic process (GO:0009893)	2892	512	399.1	+	1.28	4.69e-08	1.2e-05
regulation of cellular component organization (GO:0051128)	1752	309	241.78	+	1.28	4.98e-05	0.00443
cellular response to chemical stimulus (GO:0070887)	1911	336	263.72	+	1.27	3e-05	0.00283
phosphate-containing compound metabolic process (GO:0006796)	1608	282	221.91	+	1.27	0.000157	0.0123
phosphorus metabolic process (GO:0006793)	1632	285	225.22	+	1.27	0.0002	0.0148
positive regulation of cellular metabolic process (GO:0031325)	2540	442	350.52	+	1.26	2.61e-06	0.000356
negative regulation of cellular process (GO:0048523)	3687	630	508.81	+	1.24	9.21e-08	2.16e-05
regulation of transcription by RNA polymerase II (GO:0006357)	2051	349	283.04	+	1.23	0.000198	0.0149
positive regulation of macromolecule metabolic process (GO:0010604)	2689	454	371.08	+	1.22	3.24e-05	0.00302
negative regulation of biological process (GO:0048519)	4020	671	554.76	+	1.21	6.64e-07	0.000115
positive regulation of nitrogen compound metabolic process (GO:0051173)	2391	399	329.96	+	1.21	0.000247	0.0175
cellular component organization (GO:0016043)	4216	686	581.81	+	1.18	1.09e-05	0.0012
regulation of metabolic process (GO:0019222)	5397	869	744.79	+	1.17	1.47e-06	0.000217
regulation of macromolecule metabolic process (GO:0060255)	5026	799	693.59	+	1.15	2.67e-05	0.00253
regulation of cellular metabolic process (GO:0031323)	4841	767	668.06	+	1.15	6.33e-05	0.00553
regulation of nitrogen compound metabolic process (GO:0051171)	4566	722	630.11	+	1.15	0.000158	0.0123
cellular component organization or biogenesis (GO:0071840)	4393	695	606.24	+	1.15	0.000207	0.0153
regulation of primary metabolic process (GO:0080090)	4680	734	645.84	+	1.14	0.000314	0.0209
regulation of gene expression (GO:0010468)	3863	610	533.1	+	1.14	0.000763	0.0444
multicellular organismal process (GO:0032501)	5613	877	774.6	+	1.13	8.15e-05	0.00686
biological regulation (GO:0065007)	11338	1726	1564.65	+	1.1	3.47e-08	9.2e-06
regulation of biological process (GO:0050789)	10639	1602	1468.19	+	1.09	4.82e-06	0.000605
regulation of cellular process (GO:0050794)	10212	1540	1409.26	+	1.09	8.12e-06	0.00093
biological_process (GO:0008150)	16751	2503	2311.65	+	1.08	8.69e-16	7.32e-13
cellular process (GO:0009987)	14145	2088	1952.02	+	1.07	9.07e-07	0.000146

## Sheet: Table S6
Table S6. GO enrichment analysis for genomic features related to DMRs unique in the Oocyte vs mICSI-derived blastocyst comparison.
GO biological process complete	Sus scrofa - REFLIST (21797)	sqm_OcMB (3095)	sqm_OcMB (expected)	sqm_OcMB (over/under)	sqm_OcMB (fold Enrichment)	sqm_OcMB (raw P-value)	sqm_OcMB (FDR)
retina layer formation (GO:0010842)	19	12	2.7	+	4.45	0.000191	0.015
retina morphogenesis in camera-type eye (GO:0060042)	50	24	7.1	+	3.38	5.7e-06	0.000722
neural retina development (GO:0003407)	47	22	6.67	+	3.3	1.87e-05	0.0019
regulation of neurotransmitter receptor activity (GO:0099601)	40	18	5.68	+	3.17	0.000155	0.0124
transmission of nerve impulse (GO:0019226)	45	20	6.39	+	3.13	7.78e-05	0.00671
camera-type eye morphogenesis (GO:0048593)	95	37	13.49	+	2.74	1.64e-06	0.000242
eye morphogenesis (GO:0048592)	117	42	16.61	+	2.53	1.49e-06	0.000224
retina development in camera-type eye (GO:0060041)	110	39	15.62	+	2.5	4.51e-06	0.000587
multicellular organismal signaling (GO:0035637)	82	29	11.64	+	2.49	7.35e-05	0.00645
central nervous system neuron development (GO:0021954)	66	23	9.37	+	2.45	0.00053	0.0363
nephron development (GO:0072006)	102	35	14.48	+	2.42	2.36e-05	0.0023
sensory perception of sound (GO:0007605)	111	38	15.76	+	2.41	1.44e-05	0.00158
sensory perception of mechanical stimulus (GO:0050954)	122	41	17.32	+	2.37	7.44e-06	0.000895
homophilic cell adhesion via plasma membrane adhesion molecules (GO:0007156)	105	35	14.91	+	2.35	4.67e-05	0.00437
regulation of cation channel activity (GO:2001257)	104	34	14.77	+	2.3	7.61e-05	0.00661
cell-cell adhesion via plasma-membrane adhesion molecules (GO:0098742)	166	53	23.57	+	2.25	1.47e-06	0.000234
cell junction assembly (GO:0034329)	176	55	24.99	+	2.2	1.68e-06	0.000245
cell-cell junction assembly (GO:0007043)	93	29	13.21	+	2.2	0.000482	0.0338
neuron projection guidance (GO:0097485)	181	56	25.7	+	2.18	2.25e-06	0.000317
peptidyl-tyrosine phosphorylation (GO:0018108)	123	38	17.47	+	2.18	9.45e-05	0.00796
potassium ion transmembrane transport (GO:0071805)	149	46	21.16	+	2.17	1.56e-05	0.00164
axon guidance (GO:0007411)	180	55	25.56	+	2.15	3.38e-06	0.000452
peptidyl-tyrosine modification (GO:0018212)	126	38	17.89	+	2.12	0.000119	0.00988
synapse organization (GO:0050808)	189	56	26.84	+	2.09	5.56e-06	0.000711
cell junction organization (GO:0034330)	340	100	48.28	+	2.07	1.4e-09	5.14e-07
potassium ion transport (GO:0006813)	158	46	22.43	+	2.05	6.32e-05	0.00569
cell-cell junction organization (GO:0045216)	134	39	19.03	+	2.05	0.000184	0.0146
branching morphogenesis of an epithelial tube (GO:0048754)	115	33	16.33	+	2.02	0.000678	0.0456
cell-cell adhesion (GO:0098609)	329	93	46.72	+	1.99	2.62e-08	7.35e-06
regulation of transmembrane transport (GO:0034762)	369	104	52.4	+	1.98	5.2e-09	1.66e-06
regulation of ion transmembrane transport (GO:0034765)	309	87	43.88	+	1.98	8.64e-08	1.96e-05
sensory organ morphogenesis (GO:0090596)	210	59	29.82	+	1.98	1.51e-05	0.00162
axonogenesis (GO:0007409)	259	72	36.78	+	1.96	2e-06	0.00029
morphogenesis of a branching epithelium (GO:0061138)	140	39	19.88	+	1.96	0.000385	0.0273
cell part morphogenesis (GO:0032990)	362	100	51.4	+	1.95	2.07e-08	5.94e-06
neuron projection morphogenesis (GO:0048812)	340	94	48.28	+	1.95	6.02e-08	1.51e-05
regulation of trans-synaptic signaling (GO:0099177)	285	79	40.47	+	1.95	5.58e-07	9.86e-05
modulation of chemical synaptic transmission (GO:0050804)	285	79	40.47	+	1.95	5.58e-07	9.98e-05
eye development (GO:0001654)	278	77	39.47	+	1.95	8.88e-07	0.00015
renal system development (GO:0072001)	218	60	30.95	+	1.94	2.1e-05	0.00207
plasma membrane bounded cell projection morphogenesis (GO:0120039)	343	94	48.7	+	1.93	1e-07	2.21e-05
visual system development (GO:0150063)	281	77	39.9	+	1.93	1.47e-06	0.000229
axon development (GO:0061564)	281	77	39.9	+	1.93	1.47e-06	0.000232
regulation of synapse organization (GO:0050807)	135	37	19.17	+	1.93	0.000708	0.0474
connective tissue development (GO:0061448)	147	40	20.87	+	1.92	0.000507	0.035
morphogenesis of a branching structure (GO:0001763)	147	40	20.87	+	1.92	0.000507	0.0352
cell projection morphogenesis (GO:0048858)	346	94	49.13	+	1.91	1.15e-07	2.45e-05
sensory system development (GO:0048880)	286	77	40.61	+	1.9	2.63e-06	0.000362
neuron projection development (GO:0031175)	488	131	69.29	+	1.89	6.87e-10	2.59e-07
cell morphogenesis involved in neuron differentiation (GO:0048667)	313	84	44.44	+	1.89	1.05e-06	0.000175
camera-type eye development (GO:0043010)	242	65	34.36	+	1.89	1.63e-05	0.0017
regulation of neuron projection development (GO:0010975)	270	72	38.34	+	1.88	6.74e-06	0.00084
urogenital system development (GO:0001655)	243	65	34.5	+	1.88	1.7e-05	0.00177
cell adhesion (GO:0007155)	590	157	83.78	+	1.87	2.03e-11	1.12e-08
transmembrane receptor protein tyrosine kinase signaling pathway (GO:0007169)	324	86	46.01	+	1.87	1.06e-06	0.000175
biological adhesion (GO:0022610)	594	157	84.34	+	1.86	3.31e-11	1.69e-08
cellular component morphogenesis (GO:0032989)	426	111	60.49	+	1.84	6.46e-08	1.57e-05
kidney development (GO:0001822)	210	55	29.82	+	1.84	0.000112	0.00929
positive regulation of kinase activity (GO:0033674)	378	98	53.67	+	1.83	3.67e-07	7.09e-05
neuron development (GO:0048666)	608	157	86.33	+	1.82	1.54e-10	6.3e-08
cell morphogenesis involved in differentiation (GO:0000904)	407	105	57.79	+	1.82	2.1e-07	4.36e-05
cell morphogenesis (GO:0000902)	537	138	76.25	+	1.81	2.49e-09	8.5e-07
positive regulation of DNA-binding transcription factor activity (GO:0051091)	207	53	29.39	+	1.8	0.00029	0.0213
metal ion transport (GO:0030001)	522	133	74.12	+	1.79	8.93e-09	2.78e-06
regulation of ERK1 and ERK2 cascade (GO:0070372)	217	55	30.81	+	1.79	0.000277	0.0205
regulation of ion transport (GO:0043269)	429	108	60.91	+	1.77	4.06e-07	7.74e-05
sensory organ development (GO:0007423)	428	107	60.77	+	1.76	5.55e-07	0.000101
neuron differentiation (GO:0030182)	758	188	107.63	+	1.75	3.45e-11	1.7e-08
regulation of cation transmembrane transport (GO:1904062)	214	53	30.39	+	1.74	0.000515	0.0354
regulation of membrane potential (GO:0042391)	303	74	43.02	+	1.72	7.44e-05	0.00649
plasma membrane bounded cell projection organization (GO:0120036)	819	199	116.29	+	1.71	4.35e-11	2.08e-08
cell projection organization (GO:0030030)	843	203	119.7	+	1.7	5.58e-11	2.5e-08
behavior (GO:0007610)	401	97	56.94	+	1.7	7.1e-06	0.000869
multicellular organismal homeostasis (GO:0048871)	253	61	35.92	+	1.7	0.000382	0.0273
positive regulation of MAPK cascade (GO:0043410)	375	90	53.25	+	1.69	1.83e-05	0.00187
positive regulation of cell adhesion (GO:0045785)	337	81	47.85	+	1.69	4.81e-05	0.00447
generation of neurons (GO:0048699)	917	217	130.21	+	1.67	4.63e-11	2.14e-08
neurogenesis (GO:0022008)	1012	239	143.7	+	1.66	5.14e-12	3.07e-09
positive regulation of protein kinase activity (GO:0045860)	312	73	44.3	+	1.65	0.000232	0.0179
positive regulation of transferase activity (GO:0051347)	443	103	62.9	+	1.64	1.36e-05	0.00151
chemotaxis (GO:0006935)	378	88	53.67	+	1.64	6.53e-05	0.00584
nervous system development (GO:0007399)	1446	334	205.32	+	1.63	1.92e-15	1.96e-12
regulation of cell migration (GO:0030334)	682	158	96.84	+	1.63	8.8e-08	1.97e-05
taxis (GO:0042330)	381	88	54.1	+	1.63	7.06e-05	0.00628
animal organ morphogenesis (GO:0009887)	748	172	106.21	+	1.62	3.22e-08	8.7e-06
regulation of plasma membrane bounded cell projection organization (GO:0120035)	408	94	57.93	+	1.62	5.02e-05	0.0046
regulation of cell motility (GO:2000145)	721	165	102.38	+	1.61	7.95e-08	1.87e-05
regulation of anatomical structure morphogenesis (GO:0022603)	656	150	93.15	+	1.61	3.01e-07	5.99e-05
enzyme linked receptor protein signaling pathway (GO:0007167)	495	113	70.29	+	1.61	1.19e-05	0.00135
regulation of cell projection organization (GO:0031344)	415	95	58.93	+	1.61	5.75e-05	0.00521
ion transmembrane transport (GO:0034220)	767	174	108.91	+	1.6	6.06e-08	1.5e-05
regulation of locomotion (GO:0040012)	754	171	107.06	+	1.6	8.33e-08	1.92e-05
positive regulation of phosphate metabolic process (GO:0045937)	700	157	99.39	+	1.58	4.93e-07	9.05e-05
positive regulation of phosphorus metabolic process (GO:0010562)	700	157	99.39	+	1.58	4.93e-07	9.17e-05
regulation of MAPK cascade (GO:0043408)	509	114	72.27	+	1.58	2.03e-05	0.00202
inorganic ion transmembrane transport (GO:0098660)	573	128	81.36	+	1.57	7.07e-06	0.000872
positive regulation of cell migration (GO:0030335)	391	87	55.52	+	1.57	0.000256	0.0192
ion transport (GO:0006811)	1031	229	146.39	+	1.56	1.67e-09	5.98e-07
regulation of cellular component movement (GO:0051270)	767	170	108.91	+	1.56	3.06e-07	5.99e-05
inorganic cation transmembrane transport (GO:0098662)	511	113	72.56	+	1.56	3.57e-05	0.00338
tube morphogenesis (GO:0035239)	474	105	67.3	+	1.56	7.19e-05	0.00635
positive regulation of locomotion (GO:0040017)	421	93	59.78	+	1.56	0.000191	0.015
cell development (GO:0048468)	1240	273	176.07	+	1.55	8.17e-11	3.54e-08
regulation of kinase activity (GO:0043549)	596	131	84.63	+	1.55	1.04e-05	0.00122
hemopoiesis (GO:0030097)	478	105	67.87	+	1.55	9.94e-05	0.00832
positive regulation of cell motility (GO:2000147)	409	90	58.07	+	1.55	0.000266	0.0198
locomotion (GO:0040011)	940	206	133.47	+	1.54	3.31e-08	8.78e-06
cation transport (GO:0006812)	721	158	102.38	+	1.54	1.52e-06	0.000227
cell migration (GO:0016477)	671	147	95.28	+	1.54	3.32e-06	0.000448
central nervous system development (GO:0007417)	605	132	85.91	+	1.54	1.52e-05	0.00162
cation transmembrane transport (GO:0098655)	581	127	82.5	+	1.54	1.78e-05	0.00183
positive regulation of phosphorylation (GO:0042327)	650	141	92.29	+	1.53	8.52e-06	0.00101
regulation of cell adhesion (GO:0030155)	562	122	79.8	+	1.53	3.64e-05	0.00342
positive regulation of cellular component movement (GO:0051272)	415	90	58.93	+	1.53	0.000382	0.0272
cell motility (GO:0048870)	788	170	111.89	+	1.52	1.49e-06	0.000226
localization of cell (GO:0051674)	788	170	111.89	+	1.52	1.49e-06	0.000229
brain development (GO:0007420)	441	95	62.62	+	1.52	0.000337	0.0243
positive regulation of intracellular signal transduction (GO:1902533)	703	151	99.82	+	1.51	6.71e-06	0.000843
anatomical structure morphogenesis (GO:0009653)	1652	353	234.57	+	1.5	2.94e-12	1.91e-09
positive regulation of signaling (GO:0023056)	1218	260	172.95	+	1.5	3.33e-09	1.11e-06
positive regulation of cell communication (GO:0010647)	1211	258	171.95	+	1.5	4.89e-09	1.59e-06
movement of cell or subcellular component (GO:0006928)	1140	243	161.87	+	1.5	1.33e-08	3.98e-06
positive regulation of molecular function (GO:0044093)	1124	240	159.6	+	1.5	1.39e-08	4.06e-06
hematopoietic or lymphoid organ development (GO:0048534)	517	110	73.41	+	1.5	0.000176	0.014
positive regulation of catalytic activity (GO:0043085)	853	179	121.12	+	1.48	3.45e-06	0.000458
immune system development (GO:0002520)	544	114	77.24	+	1.48	0.000247	0.0186
head development (GO:0060322)	477	100	67.73	+	1.48	0.000546	0.0372
positive regulation of signal transduction (GO:0009967)	1103	231	156.62	+	1.47	1.12e-07	2.42e-05
transmembrane transport (GO:0055085)	1110	231	157.61	+	1.47	1.55e-07	3.27e-05
positive regulation of multicellular organismal process (GO:0051240)	1011	211	143.55	+	1.47	4.74e-07	8.94e-05
system development (GO:0048731)	2932	609	416.32	+	1.46	4.9e-19	7.02e-16
cell surface receptor signaling pathway (GO:0007166)	1490	308	211.57	+	1.46	2.06e-09	7.18e-07
positive regulation of developmental process (GO:0051094)	926	192	131.48	+	1.46	2.62e-06	0.000364
regulation of transport (GO:0051049)	1174	241	166.7	+	1.45	2.47e-07	4.98e-05
regulation of multicellular organismal development (GO:2000026)	960	197	136.31	+	1.45	3.11e-06	0.000424
multicellular organism development (GO:0007275)	3189	650	452.81	+	1.44	8.18e-19	1.06e-15
regulation of localization (GO:0032879)	2007	411	284.98	+	1.44	6.64e-12	3.8e-09
anatomical structure formation involved in morphogenesis (GO:0048646)	661	135	93.86	+	1.44	0.000159	0.0127
tube development (GO:0035295)	637	130	90.45	+	1.44	0.000234	0.0179
positive regulation of protein phosphorylation (GO:0001934)	584	119	82.92	+	1.44	0.000484	0.0338
anatomical structure development (GO:0048856)	3552	719	504.36	+	1.43	2.2e-20	3.94e-17
regulation of signaling (GO:0023051)	2455	498	348.59	+	1.43	7.53e-14	6.34e-11
animal organ development (GO:0048513)	2189	445	310.82	+	1.43	1.82e-12	1.31e-09
regulation of cell communication (GO:0010646)	2442	493	346.74	+	1.42	2.02e-13	1.61e-10
regulation of transferase activity (GO:0051338)	681	137	96.7	+	1.42	0.000242	0.0184
positive regulation of cell population proliferation (GO:0008284)	653	132	92.72	+	1.42	0.000277	0.0205
cell differentiation (GO:0030154)	2405	480	341.49	+	1.41	2.37e-12	1.62e-09
epithelium development (GO:0060429)	736	147	104.51	+	1.41	0.000218	0.0169
circulatory system development (GO:0072359)	630	126	89.45	+	1.41	0.000617	0.0419
cellular developmental process (GO:0048869)	2448	486	347.6	+	1.4	3.43e-12	2.13e-09
developmental process (GO:0032502)	3856	762	547.52	+	1.39	2.37e-19	3.76e-16
regulation of developmental process (GO:0050793)	1766	349	250.76	+	1.39	1.21e-08	3.69e-06
tissue development (GO:0009888)	1182	233	167.83	+	1.39	4.84e-06	0.000625
regulation of phosphorus metabolic process (GO:0051174)	1083	213	153.78	+	1.39	1.48e-05	0.00161
regulation of phosphate metabolic process (GO:0019220)	1083	213	153.78	+	1.39	1.48e-05	0.00162
positive regulation of protein modification process (GO:0031401)	768	152	109.05	+	1.39	0.000238	0.0181
regulation of signal transduction (GO:0009966)	2160	424	306.7	+	1.38	4.13e-10	1.6e-07
regulation of cell population proliferation (GO:0042127)	1155	227	164	+	1.38	8.34e-06	0.000995
positive regulation of response to stimulus (GO:0048584)	1529	297	217.11	+	1.37	6.27e-07	0.000109
regulation of intracellular signal transduction (GO:1902531)	1186	231	168.4	+	1.37	1.29e-05	0.00144
regulation of phosphorylation (GO:0042325)	983	191	139.58	+	1.37	7.87e-05	0.00675
regulation of cell differentiation (GO:0045595)	1101	212	156.33	+	1.36	5.19e-05	0.00474
negative regulation of cell communication (GO:0010648)	982	189	139.44	+	1.36	0.000136	0.0111
negative regulation of signaling (GO:0023057)	986	190	140	+	1.36	0.000138	0.0113
regulation of multicellular organismal process (GO:0051239)	1924	370	273.19	+	1.35	4.9e-08	1.25e-05
chemical homeostasis (GO:0048878)	846	161	120.13	+	1.34	0.000751	0.0498
regulation of response to stimulus (GO:0048583)	2862	542	406.38	+	1.33	1.18e-10	4.97e-08
homeostatic process (GO:0042592)	1182	222	167.83	+	1.32	0.000125	0.0103
negative regulation of signal transduction (GO:0009968)	926	174	131.48	+	1.32	0.000751	0.05
response to external stimulus (GO:0009605)	1512	282	214.69	+	1.31	2.23e-05	0.00218
negative regulation of response to stimulus (GO:0048585)	1190	220	168.97	+	1.3	0.000297	0.0216
localization (GO:0051179)	4213	774	598.21	+	1.29	5.54e-13	4.18e-10
regulation of biological quality (GO:0065008)	2855	521	405.39	+	1.29	3.13e-08	8.62e-06
regulation of molecular function (GO:0065009)	2361	431	335.24	+	1.29	6.77e-07	0.000117
intracellular signal transduction (GO:0035556)	1127	207	160.03	+	1.29	0.000636	0.043
positive regulation of metabolic process (GO:0009893)	2892	519	410.64	+	1.26	2.3e-07	4.71e-05
regulation of catalytic activity (GO:0050790)	1851	330	262.83	+	1.26	9.25e-05	0.00784
positive regulation of biological process (GO:0048518)	4711	837	668.92	+	1.25	2.82e-11	1.5e-08
positive regulation of cellular process (GO:0048522)	4317	767	612.98	+	1.25	3.03e-10	1.21e-07
transport (GO:0006810)	3082	542	437.62	+	1.24	1.07e-06	0.000174
positive regulation of cellular metabolic process (GO:0031325)	2540	447	360.66	+	1.24	1.2e-05	0.00135
cellular component assembly (GO:0022607)	1760	309	249.91	+	1.24	0.000436	0.0308
establishment of localization (GO:0051234)	3212	562	456.08	+	1.23	1.22e-06	0.000196
positive regulation of macromolecule metabolic process (GO:0010604)	2689	468	381.82	+	1.23	1.92e-05	0.00193
cellular component organization (GO:0016043)	4216	718	598.64	+	1.2	7.69e-07	0.000131
positive regulation of nitrogen compound metabolic process (GO:0051173)	2391	409	339.5	+	1.2	0.000294	0.0215
negative regulation of biological process (GO:0048519)	4020	673	570.81	+	1.18	1.53e-05	0.00162
negative regulation of cellular process (GO:0048523)	3687	619	523.52	+	1.18	3.08e-05	0.00296
cellular component organization or biogenesis (GO:0071840)	4393	731	623.77	+	1.17	1.1e-05	0.00127
regulation of metabolic process (GO:0019222)	5397	890	766.33	+	1.16	2.21e-06	0.000314
regulation of macromolecule metabolic process (GO:0060255)	5026	826	713.65	+	1.16	1.1e-05	0.00126
regulation of gene expression (GO:0010468)	3863	635	548.52	+	1.16	0.000198	0.0154
regulation of cellular metabolic process (GO:0031323)	4841	792	687.38	+	1.15	3.24e-05	0.00309
regulation of nitrogen compound metabolic process (GO:0051171)	4566	745	648.34	+	1.15	8.97e-05	0.00765
regulation of primary metabolic process (GO:0080090)	4680	759	664.52	+	1.14	0.00015	0.0122
biological regulation (GO:0065007)	11338	1770	1609.91	+	1.1	7.08e-08	1.69e-05
regulation of biological process (GO:0050789)	10639	1652	1510.65	+	1.09	2.07e-06	0.000296
biological_process (GO:0008150)	16751	2561	2378.51	+	1.08	4.6e-14	4.39e-11
regulation of cellular process (GO:0050794)	10212	1571	1450.02	+	1.08	4.91e-05	0.00453
cellular process (GO:0009987)	14145	2135	2008.48	+	1.06	7.31e-06	0.000887

## Sheet: Table S7
Table S7. Summary statistics of RNAseq data for ICSI- and mICSI-derived blastocysts.
Sample ID	Sample Data ID	Paired End Read number	After QC & trimming	Uniquely mapped	% Aligned	Feature assigned reads	No of expressed genes
ICSI_1	4_TO1_ICSI_1_H2Y25DRXY_GTCGAGAA_L001	91159099	87533241	65844159	0.752	45654423	10409
ICSI_2	5_TO2_ICSI_2_H2Y25DRXY_AATCCAGC_L001	81631505	78329697	60293893	0.77	38802847	10839
ICSI_3	6_TO3_ICSI_3_H2Y25DRXY_ATCGTCTC_L001	97250662	92915846	68118345	0.733	40536621	10509
ICSI_4	7_TO4_ICSI_4_H2Y25DRXY_CCAACACT_L001	105254064	100797262	71977189	0.714	44672304	10523
ICSI_5	8_TO5_ICSI_5_H2Y25DRXY_CTCGAACA_L001	100512309	96380711	69628819	0.722	42589760	10431
mICSI_1	9_TO8_mICSI_2_H2Y25DRXY_CGTCTAAC_L001	88777574	83931701	65773988	0.784	40393570	10457
mICSI_2	10_TO9_mICSI_3_H2Y25DRXY_AACTCGGA_L001	91260097	86517783	67723992	0.783	42097140	10916
mICSI_3	1_TO10_mICSI_4_H2Y25DRXY_ACGGACTT_L001	115136896	109710659	85400517	0.778	43408561	9776
mICSI_4	2_TO11_mICSI_5_H2Y25DRXY_CTAAGACC_L001	102717154	98730599	69181255	0.701	38077970	11092
mICSI_5	3_TO12_mICSI_6_H2Y25DRXY_GCACACAA_L001	99461502	95357977	73285044	0.768	46073240	10348

## Sheet: Table S8
Table S8. Prediction of microRNA ssc-miR-10390 target genes in the Sus scrofa genome determined by miRanda.
Target Genea	Ensembl ID	Gene Symbol	Scoreb	Energy-Kcal/Mol	Q_startc	Q_endc	S_startd	S_endd	Alignment length	S_Identitye	Q_Identityf
NM_001001264.1	ENSSSCG00000013316	WT1	166	-20.07	2	20	1813	1837	20	0.8	0.8
NM_001039748.2	ENSSSCG00000012403	OGT	168	-19.33	2	21	4737	4759	19	0.7368	0.8421
NM_001139470.1	ENSSSCG00000039472	SLC30A1	162	-20.16	2	22	781	803	21	0.7619	0.8095
NM_001206430.1	ENSSSCG00000014207	APC	160	-16.93	2	13	2905	2927	11	1	1
NM_001243030.1	ENSSSCG00000008225	PTCD3	165	-19.2	2	18	2400	2422	16	0.8125	0.875
NM_001243302.1	ENSSSCG00000002285	GPHN	168	-25.71	2	20	1383	1408	21	0.8571	0.8571
NM_001243391.1	ENSSSCG00000022190	UBE2V2	161	-18.08	2	22	954	976	20	0.7	0.75
NM_001244212.1	ENSSSCG00000004241	GJA1	160	-23.52	2	22	2756	2780	22	0.7273	0.7273
NM_001244387.1	ENSSSCG00000006156	TPD52	163	-16.24	2	20	2132	2154	18	0.7778	0.7778
NM_001244482.1	ENSSSCG00000002795	CDH11	160	-15.38	2	21	5224	5246	19	0.6842	0.7895
NM_213793.1	ENSSSCG00000003461	RSC1A1	162	-17.44	2	21	1334	1355	19	0.7368	0.8421
NM_214129.2	ENSSSCG00000039203	CYSLTR1	162	-15.87	2	15	49	71	13	0.9231	0.9231
XM_001926290.5	ENSSSCG00000004996	KLHL28	164	-15.66	2	22	3624	3647	21	0.7143	0.8095
XM_001927016.7	ENSSSCG00000000527	SYT10	163	-18.38	2	16	239	261	14	0.8571	0.9286
XM_001927545.6	ENSSSCG00000004485	CD109	163	-17.05	2	21	9372	9397	22	0.6818	0.8182
XM_001928774.5	ENSSSCG00000016076	COQ10B	161	-18.94	2	19	592	616	19	0.7895	0.7895
XM_001929075.7	ENSSSCG00000002505	PAPOLA	165	-19.76	2	14	3508	3530	12	1	1
XM_003121731.5	ENSSSCG00000004931	IGDCC4	160	-20.29	2	19	1314	1335	17	0.8235	0.8235
XM_003123832.5	ENSSSCG00000014204	DCP2	167	-20.72	2	22	2402	2423	20	0.8	0.8
XM_003124935.6	ENSSSCG00000008221	KDM3A	160	-20.63	2	13	1516	1538	11	1	1
XM_003125374.6	ENSSSCG00000008600	PUM2	163	-18.37	2	22	1972	1996	22	0.7727	0.7727
XM_003125566.4	ENSSSCG00000006110	RBM12B	160	-12.14	2	22	505	529	22	0.7273	0.7273
XM_003126994.5	ENSSSCG00000002846	DNAJA2	164	-22.13	2	22	1342	1361	20	0.8	0.85
XM_003127105.4	ENSSSCG00000038902	KCNK6	161	-20.17	2	22	4377	4399	20	0.7	0.75
XM_003127281.5	ENSSSCG00000029151	RASIP1	162	-16.52	2	21	3169	3190	19	0.7895	0.7895
XM_003128432.4	ENSSSCG00000024347	CRISP3	163	-17.64	2	22	2534	2558	22	0.7273	0.8182
XM_003129914.5	ENSSSCG00000015097	DDX6	171	-25.63	2	22	3266	3290	22	0.8182	0.8182
XM_003130309.4	ENSSSCG00000035315	TEX50	161	-21.57	2	21	3760	3783	21	0.7619	0.8095
XM_003130739.4	ENSSSCG00000039658	CDNF	163	-19.44	2	21	8673	8696	20	0.75	0.8
XM_003130966.4	ENSSSCG00000009395	SETDB2	163	-17.28	2	21	1967	1990	20	0.75	0.8
XM_003132559.6	ENSSSCG00000011776	YEATS2	162	-20.36	2	15	5172	5194	13	0.8462	1
XM_003133915.4	ENSSSCG00000040855	C16H5orf51	168	-24.12	2	22	3098	3121	21	0.7619	0.8095
XM_003134072.4	ENSSSCG00000017014	PANK3	166	-24.55	2	20	2242	2267	21	0.7619	0.8095
XM_003135195.6	ENSSSCG00000012426	ZDHHC15	162	-17.26	2	21	2366	2391	22	0.7273	0.8182
XM_003354820.4	ENSSSCG00000008402	CLHC1	162	-14.65	2	19	60	82	17	0.7647	0.8235
XM_003358355.4	ENSSSCG00000048318	STAC	160	-18.62	2	21	4421	4443	19	0.7368	0.7368
XM_003358405.5	ENSSSCG00000027176	SACM1L	161	-14.05	2	22	3243	3265	20	0.7	0.75
XM_003358482.4	ENSSSCG00000024201	TASOR	167	-18.98	2	22	3418	3439	20	0.8	0.8
XM_003358484.4	ENSSSCG00000024201	TASOR	167	-18.98	2	22	3251	3272	20	0.8	0.8
XM_003481561.4	ENSSSCG00000038181	CCNT1	160	-15.8	2	18	5818	5841	17	0.8235	0.8235
XM_003482569.4	ENSSSCG00000014868	EMSY	162	-18.14	2	20	1259	1282	19	0.7895	0.7895
XM_003483075.4	ENSSSCG00000017790	TAOK1	161	-15.99	2	22	11831	11853	20	0.7	0.75
XM_003483946.4	ENSSSCG00000047420	RBM12	161	-17.09	2	21	6501	6523	20	0.8	0.8
XM_005652413.3	ENSSSCG00000021774	B3GALNT1	163	-19.29	2	20	931	953	18	0.7222	0.8333
XM_005656378.3	ENSSSCG00000045722	LIN52	166	-17.52	2	21	1732	1753	19	0.7895	0.8421
XM_005658913.3	ENSSSCG00000026290	BBS12	164	-22.13	2	22	7539	7558	20	0.8	0.85
XM_005660115.3	ENSSSCG00000005204	RANBP6	161	-21.34	2	20	3507	3531	20	0.8	0.8
XM_005660116.3	ENSSSCG00000005204	RANBP6	161	-21.34	2	20	3448	3472	20	0.8	0.8
XM_005662401.3	ENSSSCG00000008221	KDM3A	160	-20.63	2	13	1534	1556	11	1	1
XM_005662404.3	ENSSSCG00000008225	PTCD3	165	-19.2	2	18	2428	2450	16	0.8125	0.875
XM_005662719.3	ENSSSCG00000008600	PUM2	163	-18.37	2	22	1970	1994	22	0.7727	0.7727
XM_005662720.3	ENSSSCG00000008600	PUM2	163	-18.37	2	22	1970	1994	22	0.7727	0.7727
XM_005662972.3	ENSSSCG00000006110	RBM12B	160	-12.14	2	22	483	507	22	0.7273	0.7273
XM_005662992.3	ENSSSCG00000006136	RMDN1	160	-15.6	2	22	2824	2847	21	0.7143	0.7619
XM_005667141.3	ENSSSCG00000014868	EMSY	162	-18.14	2	20	1304	1327	19	0.7895	0.7895
XM_005667143.3	ENSSSCG00000014868	EMSY	162	-18.14	2	20	1262	1285	19	0.7895	0.7895
XM_005667144.3	ENSSSCG00000014868	EMSY	162	-18.14	2	20	1304	1327	19	0.7895	0.7895
XM_005667148.3	ENSSSCG00000014868	EMSY	162	-18.14	2	20	1151	1174	19	0.7895	0.7895
XM_005667408.2	ENSSSCG00000015097	DDX6	171	-25.63	2	22	3367	3391	22	0.8182	0.8182
XM_005667409.3	ENSSSCG00000015097	DDX6	171	-25.63	2	22	3277	3301	22	0.8182	0.8182
XM_005667410.3	ENSSSCG00000015097	DDX6	171	-25.63	2	22	3273	3297	22	0.8182	0.8182
XM_005668337.2	ENSSSCG00000033919	DCLK1	168	-20.05	2	22	5220	5243	21	0.7619	0.8095
XM_005668704.3	ENSSSCG00000021306	GJC1	170	-20.32	2	21	2908	2929	19	0.7895	0.8947
XM_005668705.3	ENSSSCG00000021306	GJC1	170	-20.32	2	21	2783	2804	19	0.7895	0.8947
XM_005668706.2	ENSSSCG00000021306	GJC1	170	-20.32	2	21	2691	2712	19	0.7895	0.8947
XM_005668708.3	ENSSSCG00000021306	GJC1	170	-20.32	2	21	5612	5633	19	0.7895	0.8947
XM_005668871.3	ENSSSCG00000020796	SPOP	162	-19.55	2	21	1902	1923	19	0.7368	0.8421
XM_005672896.3	ENSSSCG00000047420	RBM12	161	-17.09	2	21	6446	6468	20	0.8	0.8
XM_005673734.3	ENSSSCG00000039203	CYSLTR1	162	-15.87	2	15	617	639	13	0.9231	0.9231
XM_005673763.3	ENSSSCG00000012492	DRP2	172	-26.57	2	22	6143	6167	22	0.7727	0.8182
XM_005673764.3	ENSSSCG00000012492	DRP2	172	-26.57	2	22	6080	6104	22	0.7727	0.8182
XM_013979150.2	ENSSSCG00000014868	EMSY	162	-18.14	2	20	1304	1327	19	0.7895	0.7895
XM_013979151.2	ENSSSCG00000014868	EMSY	162	-18.14	2	20	1301	1324	19	0.7895	0.7895
XM_013979152.2	ENSSSCG00000014868	EMSY	162	-18.14	2	20	1262	1285	19	0.7895	0.7895
XM_013979153.2	ENSSSCG00000014868	EMSY	162	-18.14	2	20	1187	1210	19	0.7895	0.7895
XM_013979154.2	ENSSSCG00000014868	EMSY	162	-18.14	2	20	1151	1174	19	0.7895	0.7895
XM_013979155.2	ENSSSCG00000014868	EMSY	162	-18.14	2	20	1304	1327	19	0.7895	0.7895
XM_013979156.2	ENSSSCG00000014868	EMSY	162	-18.14	2	20	1304	1327	19	0.7895	0.7895
XM_013979157.2	ENSSSCG00000014868	EMSY	162	-18.14	2	20	994	1017	19	0.7895	0.7895
XM_013979158.2	ENSSSCG00000014868	EMSY	162	-18.14	2	20	1304	1327	19	0.7895	0.7895
XM_013979159.2	ENSSSCG00000014868	EMSY	162	-18.14	2	20	1304	1327	19	0.7895	0.7895
XM_013979454.2	ENSSSCG00000015097	DDX6	171	-25.63	2	22	3306	3330	22	0.8182	0.8182
XM_013979455.2	ENSSSCG00000015097	DDX6	171	-25.63	2	22	3131	3155	22	0.8182	0.8182
XM_013980019.2	ENSSSCG00000010814	ESRRG	164	-15.74	2	22	4722	4745	21	0.7619	0.7619
XM_013980507.2	ENSSSCG00000009395	SETDB2	163	-17.28	2	21	2038	2061	20	0.75	0.8
XM_013980508.2	ENSSSCG00000009395	SETDB2	163	-17.28	2	21	1919	1942	20	0.75	0.8
XM_013980509.2	ENSSSCG00000009395	SETDB2	163	-17.28	2	21	1880	1903	20	0.75	0.8
XM_013980512.2	ENSSSCG00000009395	SETDB2	163	-17.28	2	21	791	814	20	0.75	0.8
XM_013980546.2	ENSSSCG00000009422	TSC22D1	172	-20.4	2	21	2617	2639	19	0.7895	0.8421
XM_013980868.2	ENSSSCG00000021306	GJC1	170	-20.32	2	21	3191	3212	19	0.7895	0.8947
XM_013981135.2	ENSSSCG00000017678	APPBP2	169	-21.07	2	22	2666	2688	20	0.75	0.8
XM_013981800.2	ENSSSCG00000024201	TASOR	167	-18.98	2	22	3399	3420	20	0.8	0.8
XM_013985324.2	ENSSSCG00000047420	RBM12	161	-17.09	2	21	6370	6392	20	0.8	0.8
XM_013985325.2	ENSSSCG00000047420	RBM12	161	-17.09	2	21	6367	6389	20	0.8	0.8
XM_013985941.2	ENSSSCG00000040713	TXLNG	166	-18.32	2	15	1668	1690	13	0.9231	1
XM_013986299.2	ENSSSCG00000012492	DRP2	172	-26.57	2	22	6228	6252	22	0.7727	0.8182
XM_013986300.2	ENSSSCG00000012492	DRP2	172	-26.57	2	22	5811	5835	22	0.7727	0.8182
XM_013986301.2	ENSSSCG00000012492	DRP2	172	-26.57	2	22	5792	5816	22	0.7727	0.8182
XM_013986357.2	ENSSSCG00000029478	CUL4B	162	-18.91	2	22	337	360	22	0.7727	0.7727
XM_013986358.2	ENSSSCG00000029478	CUL4B	162	-18.91	2	22	249	272	22	0.7727	0.7727
XM_013987503.2	-	LOC100514629	166	-19.02	2	15	492	514	13	0.9231	1
XM_013989585.2	ENSSSCG00000015387	TRA2A	163	-12.4	2	22	8237	8258	20	0.7	0.85
XM_013989943.2	ENSSSCG00000017696	C12H17orf78	165	-24.11	2	22	615	637	20	0.75	0.75
XM_013993302.2	ENSSSCG00000004931	IGDCC4	160	-20.29	2	19	1294	1315	17	0.8235	0.8235
XM_013994506.2	ENSSSCG00000013367	GTF2H1	166	-19.73	2	22	1769	1789	20	0.8	0.8
XM_013994602.2	ENSSSCG00000040716	LOC102163216	161	-17.63	2	15	246	269	14	0.9286	0.9286
XM_013995033.2	ENSSSCG00000014204	DCP2	167	-20.72	2	22	2212	2233	20	0.8	0.8
XM_013995985.2	ENSSSCG00000008221	KDM3A	160	-20.63	2	13	1456	1478	11	1	1
XM_013995989.2	ENSSSCG00000008225	PTCD3	165	-19.2	2	18	2474	2496	16	0.8125	0.875
XM_013996158.2	ENSSSCG00000008402	CLHC1	162	-14.65	2	19	60	82	17	0.7647	0.8235
XM_013996159.2	ENSSSCG00000008402	CLHC1	162	-14.65	2	19	59	81	17	0.7647	0.8235
XM_013996319.2	ENSSSCG00000008600	PUM2	163	-18.37	2	22	1992	2016	22	0.7727	0.7727
XM_013996320.2	ENSSSCG00000008600	PUM2	163	-18.37	2	22	1777	1801	22	0.7727	0.7727
XM_013996321.2	ENSSSCG00000008600	PUM2	163	-18.37	2	22	1970	1994	22	0.7727	0.7727
XM_013996322.2	ENSSSCG00000008600	PUM2	163	-18.37	2	22	2191	2215	22	0.7727	0.7727
XM_013996324.2	ENSSSCG00000008600	PUM2	163	-18.37	2	22	1696	1720	22	0.7727	0.7727
XM_013996610.2	ENSSSCG00000006110	RBM12B	160	-12.14	2	22	317	341	22	0.7273	0.7273
XM_013996611.2	ENSSSCG00000006110	RBM12B	160	-12.14	2	22	719	743	22	0.7273	0.7273
XM_013998133.2	ENSSSCG00000002657	C6H16orf95	160	-15.54	2	22	2525	2548	21	0.7143	0.7619
XM_021062316.1	ENSSSCG00000039077	LOC100738412	161	-15.51	2	21	6197	6217	19	0.7895	0.7895
XM_021062320.1	ENSSSCG00000044796	LOC100738864	162	-18.61	2	21	3092	3113	19	0.7895	0.7895
XM_021062538.1	ENSSSCG00000014868	EMSY	162	-18.14	2	20	1343	1366	19	0.7895	0.7895
XM_021062539.1	ENSSSCG00000014868	EMSY	162	-18.14	2	20	1304	1327	19	0.7895	0.7895
XM_021062540.1	ENSSSCG00000014868	EMSY	162	-18.14	2	20	1109	1132	19	0.7895	0.7895
XM_021062541.1	ENSSSCG00000014868	EMSY	162	-18.14	2	20	1109	1132	19	0.7895	0.7895
XM_021062542.1	ENSSSCG00000014868	EMSY	162	-18.14	2	20	1109	1132	19	0.7895	0.7895
XM_021062544.1	ENSSSCG00000014868	EMSY	162	-18.14	2	20	1109	1132	19	0.7895	0.7895
XM_021062545.1	ENSSSCG00000014868	EMSY	162	-18.14	2	20	1117	1140	19	0.7895	0.7895
XM_021062546.1	ENSSSCG00000014868	EMSY	162	-18.14	2	20	1034	1057	19	0.7895	0.7895
XM_021062547.1	ENSSSCG00000014868	EMSY	162	-18.14	2	20	1304	1327	19	0.7895	0.7895
XM_021062548.1	ENSSSCG00000014868	EMSY	162	-18.14	2	20	1262	1285	19	0.7895	0.7895
XM_021062947.1	ENSSSCG00000015097	DDX6	171	-25.63	2	22	3130	3154	22	0.8182	0.8182
XM_021063932.1	ENSSSCG00000005204	RANBP6	161	-21.34	2	20	7685	7709	20	0.8	0.8
XM_021064106.1	ENSSSCG00000010814	ESRRG	164	-15.74	2	22	12663	12686	21	0.7619	0.7619
XM_021064107.1	ENSSSCG00000010814	ESRRG	164	-15.74	2	22	6553	6576	21	0.7619	0.7619
XM_021064108.1	ENSSSCG00000010814	ESRRG	164	-15.74	2	22	4922	4945	21	0.7619	0.7619
XM_021064109.1	ENSSSCG00000010814	ESRRG	164	-15.74	2	22	4941	4964	21	0.7619	0.7619
XM_021064110.1	ENSSSCG00000010814	ESRRG	164	-15.74	2	22	5466	5489	21	0.7619	0.7619
XM_021064111.1	ENSSSCG00000010814	ESRRG	164	-15.74	2	22	4877	4900	21	0.7619	0.7619
XM_021064112.1	ENSSSCG00000010814	ESRRG	164	-15.74	2	22	5458	5481	21	0.7619	0.7619
XM_021064113.1	ENSSSCG00000010814	ESRRG	164	-15.74	2	22	6690	6713	21	0.7619	0.7619
XM_021064114.1	ENSSSCG00000010814	ESRRG	164	-15.74	2	22	5014	5037	21	0.7619	0.7619
XM_021064115.1	ENSSSCG00000010814	ESRRG	164	-15.74	2	22	5148	5171	21	0.7619	0.7619
XM_021064116.1	ENSSSCG00000010814	ESRRG	164	-15.74	2	22	6916	6939	21	0.7619	0.7619
XM_021064117.1	ENSSSCG00000010814	ESRRG	164	-15.74	2	22	6782	6805	21	0.7619	0.7619
XM_021064118.1	ENSSSCG00000010814	ESRRG	164	-15.74	2	22	5189	5212	21	0.7619	0.7619
XM_021064119.1	ENSSSCG00000010814	ESRRG	164	-15.74	2	22	6857	6880	21	0.7619	0.7619
XM_021064120.1	ENSSSCG00000010814	ESRRG	164	-15.74	2	22	4960	4983	21	0.7619	0.7619
XM_021064121.1	ENSSSCG00000010814	ESRRG	164	-15.74	2	22	6808	6831	21	0.7619	0.7619
XM_021064122.1	ENSSSCG00000010814	ESRRG	164	-15.74	2	22	5056	5079	21	0.7619	0.7619
XM_021064123.1	ENSSSCG00000010814	ESRRG	164	-15.74	2	22	5002	5025	21	0.7619	0.7619
XM_021064124.1	ENSSSCG00000010814	ESRRG	164	-15.74	2	22	5097	5120	21	0.7619	0.7619
XM_021064125.1	ENSSSCG00000010814	ESRRG	164	-15.74	2	22	5158	5181	21	0.7619	0.7619
XM_021064126.1	ENSSSCG00000010814	ESRRG	164	-15.74	2	22	5790	5813	21	0.7619	0.7619
XM_021064127.1	ENSSSCG00000010814	ESRRG	164	-15.74	2	22	4869	4892	21	0.7619	0.7619
XM_021064128.1	ENSSSCG00000010814	ESRRG	164	-15.74	2	22	7288	7311	21	0.7619	0.7619
XM_021064129.1	ENSSSCG00000010814	ESRRG	164	-15.74	2	22	6545	6568	21	0.7619	0.7619
XM_021064131.1	ENSSSCG00000010814	ESRRG	164	-15.74	2	22	4789	4812	21	0.7619	0.7619
XM_021065218.1	ENSSSCG00000009364	FREM2	160	-22.48	2	18	13031	13056	19	0.7895	0.7895
XM_021065306.1	ENSSSCG00000037497	LOC102164346	162	-15.61	2	21	3950	3971	19	0.7368	0.8421
XM_021065313.1	ENSSSCG00000009395	SETDB2	163	-17.28	2	21	2156	2179	20	0.75	0.8
XM_021065314.1	ENSSSCG00000009395	SETDB2	163	-17.28	2	21	1288	1311	20	0.75	0.8
XM_021065382.1	ENSSSCG00000009527	FGF14	160	-15.57	2	22	3968	3992	22	0.6818	0.7727
XM_021065612.1	ENSSSCG00000009422	TSC22D1	172	-20.4	2	21	3739	3761	19	0.7895	0.8421
XM_021065613.1	ENSSSCG00000009422	TSC22D1	172	-20.4	2	21	3298	3320	19	0.7895	0.8421
XM_021065901.1	ENSSSCG00000042169	LOC102165734	162	-18.57	2	22	622	647	23	0.7826	0.7826
XM_021065902.1	ENSSSCG00000042169	LOC102165734	162	-18.57	2	22	56	81	23	0.7826	0.7826
XM_021066753.1	ENSSSCG00000032176	SMURF2	160	-12.62	2	22	449	472	21	0.7143	0.7619
XM_021066754.1	ENSSSCG00000032176	SMURF2	160	-12.62	2	22	449	472	21	0.7143	0.7619
XM_021067137.1	ENSSSCG00000020796	SPOP	162	-19.55	2	21	1855	1876	19	0.7368	0.8421
XM_021067138.1	ENSSSCG00000020796	SPOP	162	-19.55	2	21	2020	2041	19	0.7368	0.8421
XM_021067139.1	ENSSSCG00000020796	SPOP	162	-19.55	2	21	1974	1995	19	0.7368	0.8421
XM_021067258.1	ENSSSCG00000017609	ANKFN1	169	-20.05	2	22	6073	6095	20	0.75	0.8
XM_021067338.1	ENSSSCG00000017696	C12H17orf78	165	-24.11	2	22	615	637	20	0.75	0.75
XM_021067340.1	ENSSSCG00000017696	C12H17orf78	165	-24.11	2	22	615	637	20	0.75	0.75
XM_021067341.1	ENSSSCG00000017696	C12H17orf78	165	-24.11	2	22	615	637	20	0.75	0.75
XM_021067342.1	ENSSSCG00000017696	C12H17orf78	165	-24.11	2	22	615	637	20	0.75	0.75
XM_021068232.1	ENSSSCG00000011621	SEC61A1	167	-16.72	2	22	4228	4253	23	0.7826	0.7826
XM_021068363.1	ENSSSCG00000026130	EPHA3	161	-18.4	2	14	3810	3832	12	0.9167	1
XM_021068551.1	ENSSSCG00000021774	B3GALNT1	163	-18.83	2	20	1013	1035	18	0.7222	0.8333
XM_021068555.1	ENSSSCG00000021774	B3GALNT1	163	-18.83	2	20	289	311	18	0.7222	0.8333
XM_021068560.1	ENSSSCG00000021774	B3GALNT1	163	-18.83	2	20	1016	1038	18	0.7222	0.8333
XM_021068630.1	ENSSSCG00000030225	TRA2B	167	-23.07	2	22	1751	1772	20	0.8	0.8
XM_021068632.1	ENSSSCG00000030225	TRA2B	167	-23.07	2	22	1743	1764	20	0.8	0.8
XM_021068633.1	ENSSSCG00000030225	TRA2B	167	-23.07	2	22	1319	1340	20	0.8	0.8
XM_021068641.1	ENSSSCG00000027176	SACM1L	161	-14.05	2	22	2963	2985	20	0.7	0.75
XM_021068771.1	ENSSSCG00000011387	RNF123	163	-24.24	2	20	925	944	18	0.8333	0.8333
XM_021068979.1	ENSSSCG00000024201	TASOR	167	-18.98	2	22	3250	3271	20	0.8	0.8
XM_021069472.1	ENSSSCG00000011642	RYK	168	-21.62	2	21	2572	2594	19	0.7895	0.7895
XM_021069503.1	ENSSSCG00000037044	NME9	165	-19.76	2	14	3386	3408	12	1	1
XM_021069504.1	ENSSSCG00000037044	NME9	165	-19.76	2	14	2898	2920	12	1	1
XM_021069505.1	ENSSSCG00000037044	NME9	165	-19.76	2	14	3273	3295	12	1	1
XM_021069506.1	ENSSSCG00000037044	NME9	165	-19.76	2	14	3330	3352	12	1	1
XM_021069509.1	ENSSSCG00000037044	NME9	165	-19.76	2	14	2994	3016	12	1	1
XM_021069510.1	ENSSSCG00000037044	NME9	165	-19.76	2	14	2952	2974	12	1	1
XM_021069807.1	ENSSSCG00000020990	DNAH12	160	-20.22	2	19	3891	3915	19	0.7895	0.8421
XM_021069909.1	ENSSSCG00000011776	YEATS2	162	-20.36	2	15	5177	5199	13	0.8462	1
XM_021069910.1	ENSSSCG00000011776	YEATS2	162	-20.36	2	15	5094	5116	13	0.8462	1
XM_021069911.1	ENSSSCG00000011776	YEATS2	162	-20.36	2	15	5351	5373	13	0.8462	1
XM_021069912.1	ENSSSCG00000011776	YEATS2	162	-20.36	2	15	5198	5220	13	0.8462	1
XM_021069913.1	ENSSSCG00000011776	YEATS2	162	-20.36	2	15	5091	5113	13	0.8462	1
XM_021069914.1	ENSSSCG00000011776	YEATS2	162	-20.36	2	15	5175	5197	13	0.8462	1
XM_021069915.1	ENSSSCG00000011776	YEATS2	162	-20.36	2	15	5019	5041	13	0.8462	1
XM_021069916.1	ENSSSCG00000011776	YEATS2	162	-20.36	2	15	5016	5038	13	0.8462	1
XM_021069917.1	ENSSSCG00000011776	YEATS2	162	-20.36	2	15	5161	5183	13	0.8462	1
XM_021069918.1	ENSSSCG00000011776	YEATS2	162	-20.36	2	15	4995	5017	13	0.8462	1
XM_021069919.1	ENSSSCG00000011776	YEATS2	162	-20.36	2	15	4967	4989	13	0.8462	1
XM_021069920.1	ENSSSCG00000011776	YEATS2	162	-20.36	2	15	4964	4986	13	0.8462	1
XM_021069921.1	ENSSSCG00000011776	YEATS2	162	-20.36	2	15	4862	4884	13	0.8462	1
XM_021069922.1	ENSSSCG00000011776	YEATS2	162	-20.36	2	15	4813	4835	13	0.8462	1
XM_021069923.1	ENSSSCG00000011776	YEATS2	162	-20.36	2	15	4805	4827	13	0.8462	1
XM_021069924.1	ENSSSCG00000011776	YEATS2	162	-20.36	2	15	4770	4792	13	0.8462	1
XM_021070136.1	ENSSSCG00000011843	PAK2	161	-18.08	2	21	3556	3578	20	0.8	0.8
XM_021070137.1	ENSSSCG00000011843	PAK2	161	-18.08	2	21	3445	3467	20	0.8	0.8
XM_021070138.1	ENSSSCG00000011843	PAK2	161	-18.08	2	21	3373	3395	20	0.8	0.8
XM_021070303.1	-	GTF2E1	165	-17.28	2	20	552	573	18	0.8333	0.8333
XM_021070304.1	-	GTF2E1	165	-17.28	2	20	637	658	18	0.8333	0.8333
XM_021070394.1	ENSSSCG00000011933	NECTIN3	172	-19.32	2	21	4812	4834	19	0.7895	0.8421
XM_021070948.1	ENSSSCG00000005738	RALGDS	162	-18.98	2	15	980	1002	13	0.9231	0.9231
XM_021070950.1	ENSSSCG00000005738	RALGDS	162	-18.98	2	15	980	1002	13	0.9231	0.9231
XM_021070953.1	ENSSSCG00000005738	RALGDS	162	-18.98	2	15	603	625	13	0.9231	0.9231
XM_021071098.1	ENSSSCG00000011542	THUMPD3	161	-23.54	2	20	3371	3397	22	0.7273	0.8182
XM_021071099.1	ENSSSCG00000011542	THUMPD3	161	-23.54	2	20	2751	2777	22	0.7273	0.8182
XM_021071100.1	ENSSSCG00000011542	THUMPD3	161	-23.54	2	20	3354	3380	22	0.7273	0.8182
XM_021071101.1	ENSSSCG00000011542	THUMPD3	161	-23.54	2	20	2659	2685	22	0.7273	0.8182
XM_021071102.1	ENSSSCG00000011542	THUMPD3	161	-23.54	2	20	2543	2569	22	0.7273	0.8182
XM_021071104.1	ENSSSCG00000011542	THUMPD3	161	-23.54	2	20	2786	2812	22	0.7273	0.8182
XM_021071426.1	ENSSSCG00000036033	THRB	163	-22.74	2	20	692	712	18	0.8333	0.8889
XM_021071431.1	ENSSSCG00000036033	THRB	163	-22.74	2	20	693	713	18	0.8333	0.8889
XM_021072051.1	ENSSSCG00000009749	PIWIL1	171	-20.02	2	20	79	101	18	0.8333	0.8333
XM_021072052.1	ENSSSCG00000009749	PIWIL1	171	-20.02	2	20	79	101	18	0.8333	0.8333
XM_021072208.1	ENSSSCG00000031346	CMKLR1	164	-18.6	2	22	4348	4371	21	0.7619	0.7619
XM_021072209.1	ENSSSCG00000031346	CMKLR1	164	-18.6	2	22	4362	4385	21	0.7619	0.7619
XM_021074242.1	ENSSSCG00000046471	CC2D2B	177	-22.61	2	22	2150	2172	20	0.8	0.85
XM_021074243.1	ENSSSCG00000046471	CC2D2B	177	-22.61	2	22	2150	2172	20	0.8	0.85
XM_021075590.1	ENSSSCG00000023924	PDE1A	169	-19.12	2	18	102	124	16	0.875	0.875
XM_021075626.1	ENSSSCG00000016291	GIGYF2	167	-28.15	2	18	3365	3389	18	0.8889	0.8889
XM_021075627.1	ENSSSCG00000016291	GIGYF2	167	-28.15	2	18	3449	3473	18	0.8889	0.8889
XM_021075628.1	ENSSSCG00000016291	GIGYF2	167	-28.15	2	18	3438	3462	18	0.8889	0.8889
XM_021075629.1	ENSSSCG00000016291	GIGYF2	167	-28.15	2	18	3259	3283	18	0.8889	0.8889
XM_021075630.1	ENSSSCG00000016291	GIGYF2	167	-28.15	2	18	3347	3371	18	0.8889	0.8889
XM_021075631.1	ENSSSCG00000016291	GIGYF2	167	-28.15	2	18	3431	3455	18	0.8889	0.8889
XM_021075632.1	ENSSSCG00000016291	GIGYF2	167	-28.15	2	18	3212	3236	18	0.8889	0.8889
XM_021075633.1	ENSSSCG00000016291	GIGYF2	167	-28.15	2	18	2884	2908	18	0.8889	0.8889
XM_021075634.1	ENSSSCG00000016291	GIGYF2	167	-28.15	2	18	3235	3259	18	0.8889	0.8889
XM_021075758.1	ENSSSCG00000015697	CCNT2	169	-18.2	2	22	8219	8241	20	0.75	0.8
XM_021075759.1	ENSSSCG00000015697	CCNT2	169	-18.2	2	22	372	394	20	0.75	0.8
XM_021075760.1	ENSSSCG00000015697	CCNT2	169	-18.2	2	22	2996	3018	20	0.75	0.8
XM_021075761.1	ENSSSCG00000015697	CCNT2	169	-18.2	2	22	8215	8237	20	0.75	0.8
XM_021075762.1	ENSSSCG00000015697	CCNT2	169	-18.2	2	22	3337	3359	20	0.75	0.8
XM_021075860.1	ENSSSCG00000016248	AGFG1	163	-17.95	2	21	6560	6583	20	0.75	0.8
XM_021075862.1	ENSSSCG00000016248	AGFG1	163	-17.95	2	21	6549	6572	20	0.75	0.8
XM_021075863.1	ENSSSCG00000016248	AGFG1	163	-17.95	2	21	6546	6569	20	0.75	0.8
XM_021075864.1	ENSSSCG00000016248	AGFG1	163	-17.95	2	21	6504	6527	20	0.75	0.8
XM_021075865.1	ENSSSCG00000016248	AGFG1	163	-17.95	2	21	6501	6524	20	0.75	0.8
XM_021075866.1	ENSSSCG00000016248	AGFG1	163	-17.95	2	21	6408	6431	20	0.75	0.8
XM_021075869.1	ENSSSCG00000016248	AGFG1	163	-17.95	2	21	6336	6359	20	0.75	0.8
XM_021075870.1	ENSSSCG00000016248	AGFG1	163	-17.95	2	21	6360	6383	20	0.75	0.8
XM_021075871.1	ENSSSCG00000016248	AGFG1	163	-17.95	2	21	6345	6368	20	0.75	0.8
XM_021075872.1	ENSSSCG00000016248	AGFG1	163	-17.95	2	21	6312	6335	20	0.75	0.8
XM_021075994.1	ENSSSCG00000016164	IKZF2	165	-15.92	2	22	1009	1031	20	0.7	0.8
XM_021076040.1	ENSSSCG00000016125	INO80D	168	-16.07	2	21	6397	6419	19	0.7368	0.8421
XM_021076041.1	ENSSSCG00000016125	INO80D	168	-16.07	2	21	6189	6211	19	0.7368	0.8421
XM_021076042.1	ENSSSCG00000016125	INO80D	168	-16.07	2	21	6217	6239	19	0.7368	0.8421
XM_021076043.1	ENSSSCG00000016125	INO80D	168	-16.07	2	21	6133	6155	19	0.7368	0.8421
XM_021076044.1	ENSSSCG00000016125	INO80D	168	-16.07	2	21	6040	6062	19	0.7368	0.8421
XM_021076045.1	ENSSSCG00000016125	INO80D	168	-16.07	2	21	6098	6120	19	0.7368	0.8421
XM_021076046.1	ENSSSCG00000016125	INO80D	168	-16.07	2	21	6044	6066	19	0.7368	0.8421
XM_021076047.1	ENSSSCG00000016125	INO80D	168	-16.07	2	21	6126	6148	19	0.7368	0.8421
XM_021076094.1	ENSSSCG00000016166	SPAG16	164	-18.68	2	22	7082	7105	21	0.7619	0.7619
XM_021077093.1	ENSSSCG00000017014	PANK3	166	-24.55	2	20	1605	1630	21	0.7619	0.8095
XM_021077411.1	ENSSSCG00000007185	SIRPB2	160	-17.24	2	13	1623	1645	11	1	1
XM_021077412.1	ENSSSCG00000007185	SIRPB2	160	-17.24	2	13	1679	1701	11	1	1
XM_021078265.1	ENSSSCG00000047420	RBM12	161	-17.09	2	21	6501	6523	20	0.8	0.8
XM_021078266.1	ENSSSCG00000047420	RBM12	161	-17.09	2	21	6460	6482	20	0.8	0.8
XM_021079037.1	-	RBM33	162	-15.5	2	20	9024	9048	20	0.75	0.8
XM_021079075.1	ENSSSCG00000016659	KIAA0895	166	-20.61	2	19	561	583	17	0.8235	0.8235
XM_021079078.1	ENSSSCG00000016659	KIAA0895	166	-20.61	2	19	561	583	17	0.8235	0.8235
XM_021079080.1	ENSSSCG00000016659	KIAA0895	166	-20.61	2	19	561	583	17	0.8235	0.8235
XM_021079082.1	ENSSSCG00000016659	KIAA0895	166	-20.61	2	19	561	583	17	0.8235	0.8235
XM_021079327.1	ENSSSCG00000024754	BBS9	161	-18.87	2	19	4215	4238	18	0.7778	0.8333
XM_021079328.1	ENSSSCG00000024754	BBS9	161	-18.87	2	19	4167	4190	18	0.7778	0.8333
XM_021079330.1	ENSSSCG00000024754	BBS9	161	-18.87	2	19	4116	4139	18	0.7778	0.8333
XM_021079331.1	ENSSSCG00000024754	BBS9	161	-18.87	2	19	4309	4332	18	0.7778	0.8333
XM_021079335.1	ENSSSCG00000024754	BBS9	161	-18.87	2	19	4101	4124	18	0.7778	0.8333
XM_021079336.1	ENSSSCG00000024754	BBS9	161	-18.87	2	19	4244	4267	18	0.7778	0.8333
XM_021079494.1	ENSSSCG00000028536	LHFPL2	162	-17.18	2	20	1487	1511	20	0.75	0.8
XM_021079498.1	ENSSSCG00000039203	CYSLTR1	162	-15.87	2	15	800	822	13	0.9231	0.9231
XM_021079499.1	ENSSSCG00000039203	CYSLTR1	162	-15.87	2	15	688	710	13	0.9231	0.9231
XM_021079501.1	ENSSSCG00000039203	CYSLTR1	162	-15.87	2	15	531	553	13	0.9231	0.9231
XM_021079754.1	ENSSSCG00000012426	ZDHHC15	162	-17.26	2	21	2459	2484	22	0.7273	0.8182
XM_021079868.1	ENSSSCG00000038477	LOC100626097	160	-14.06	2	17	22444	22466	15	0.8	0.8667
XM_021080156.1	-	LOC102167889	160	-18.74	2	22	3317	3336	20	0.8	0.8
XM_021080803.1	ENSSSCG00000029478	CUL4B	162	-18.91	2	22	338	361	22	0.7727	0.7727
XM_021080804.1	ENSSSCG00000029478	CUL4B	162	-18.91	2	22	256	279	22	0.7727	0.7727
XM_021081972.1	ENSSSCG00000037528	LOC110258710	160	-15.13	2	21	1244	1266	19	0.7368	0.7368
XM_021081973.1	ENSSSCG00000037528	LOC110258710	160	-15.13	2	21	1238	1260	19	0.7368	0.7368
XM_021081974.1	ENSSSCG00000037528	LOC110258710	160	-15.13	2	21	1387	1409	19	0.7368	0.7368
XM_021081975.1	ENSSSCG00000037528	LOC110258710	160	-15.13	2	21	1423	1445	19	0.7368	0.7368
XM_021083299.1	ENSSSCG00000013388	PDE3B	163	-18	2	22	5299	5323	22	0.7273	0.8182
XM_021084410.1	-	SYNE1	160	-17.47	2	21	19943	19964	20	0.8	0.8
XM_021084915.1	ENSSSCG00000036348	LOC106504267	160	-13.95	2	21	9968	9990	19	0.7368	0.7368
XM_021084916.1	-	LOC100624174	165	-15.02	2	22	4780	4802	20	0.7	0.8
XM_021085685.1	ENSSSCG00000008225	PTCD3	165	-19.2	2	18	2685	2707	16	0.8125	0.875
XM_021085686.1	ENSSSCG00000008225	PTCD3	165	-19.2	2	18	2344	2366	16	0.8125	0.875
XM_021085819.1	ENSSSCG00000008517	SPAST	160	-13.68	2	21	2670	2692	19	0.7368	0.7368
XM_021087074.1	ENSSSCG00000031787	LOC100523897	160	-17.74	2	19	11038	11059	17	0.7647	0.8824
XM_021087280.1	ENSSSCG00000008221	KDM3A	160	-20.63	2	13	1664	1686	11	1	1
XM_021087281.1	ENSSSCG00000008221	KDM3A	160	-20.63	2	13	1601	1623	11	1	1
XM_021087532.1	ENSSSCG00000008402	CLHC1	162	-14.65	2	19	60	82	17	0.7647	0.8235
XM_021087533.1	ENSSSCG00000008402	CLHC1	162	-14.65	2	19	60	82	17	0.7647	0.8235
XM_021087534.1	ENSSSCG00000008402	CLHC1	162	-14.65	2	19	60	82	17	0.7647	0.8235
XM_021087535.1	ENSSSCG00000008402	CLHC1	162	-14.65	2	19	59	81	17	0.7647	0.8235
XM_021087536.1	ENSSSCG00000008402	CLHC1	162	-14.65	2	19	59	81	17	0.7647	0.8235
XM_021087792.1	ENSSSCG00000008600	PUM2	163	-18.37	2	22	1961	1985	22	0.7727	0.7727
XM_021087793.1	ENSSSCG00000008600	PUM2	163	-18.37	2	22	1772	1796	22	0.7727	0.7727
XM_021087794.1	ENSSSCG00000008600	PUM2	163	-18.37	2	22	2132	2156	22	0.7727	0.7727
XM_021087795.1	ENSSSCG00000008600	PUM2	163	-18.37	2	22	2058	2082	22	0.7727	0.7727
XM_021087796.1	ENSSSCG00000008600	PUM2	163	-18.37	2	22	2066	2090	22	0.7727	0.7727
XM_021087797.1	ENSSSCG00000008600	PUM2	163	-18.37	2	22	1970	1994	22	0.7727	0.7727
XM_021087798.1	ENSSSCG00000008600	PUM2	163	-18.37	2	22	1970	1994	22	0.7727	0.7727
XM_021087799.1	ENSSSCG00000008600	PUM2	163	-18.37	2	22	1696	1720	22	0.7727	0.7727
XM_021087800.1	ENSSSCG00000008600	PUM2	163	-18.37	2	22	2132	2156	22	0.7727	0.7727
XM_021087801.1	ENSSSCG00000008600	PUM2	163	-18.37	2	22	2055	2079	22	0.7727	0.7727
XM_021087807.1	ENSSSCG00000008600	PUM2	163	-18.37	2	22	1962	1986	22	0.7727	0.7727
XM_021087808.1	ENSSSCG00000008600	PUM2	163	-18.37	2	22	1811	1835	22	0.7727	0.7727
XM_021088493.1	ENSSSCG00000033728	PMP2	161	-22.83	2	20	1602	1626	20	0.75	0.85
XM_021088495.1	ENSSSCG00000006156	TPD52	163	-16.24	2	20	2646	2668	18	0.7778	0.7778
XM_021088496.1	ENSSSCG00000006156	TPD52	163	-16.24	2	20	2606	2628	18	0.7778	0.7778
XM_021088497.1	ENSSSCG00000006156	TPD52	163	-16.24	2	20	2518	2540	18	0.7778	0.7778
XM_021088499.1	ENSSSCG00000006156	TPD52	163	-16.24	2	20	2167	2189	18	0.7778	0.7778
XM_021088500.1	ENSSSCG00000006156	TPD52	163	-16.24	2	20	2322	2344	18	0.7778	0.7778
XM_021088501.1	ENSSSCG00000006156	TPD52	163	-16.24	2	20	2294	2316	18	0.7778	0.7778
XM_021088502.1	ENSSSCG00000006156	TPD52	163	-16.24	2	20	2465	2487	18	0.7778	0.7778
XM_021088872.1	ENSSSCG00000030947	ZFAT	160	-21.65	2	22	11470	11489	20	0.8	0.8
XM_021088873.1	ENSSSCG00000030947	ZFAT	160	-21.65	2	22	11470	11489	20	0.8	0.8
XM_021089030.1	ENSSSCG00000022479	UBR5	174	-24.19	2	21	1303	1324	19	0.8421	0.8947
XM_021089031.1	ENSSSCG00000022479	UBR5	174	-24.19	2	21	1303	1324	19	0.8421	0.8947
XM_021089032.1	ENSSSCG00000022479	UBR5	174	-24.19	2	21	1303	1324	19	0.8421	0.8947
XM_021089033.1	ENSSSCG00000022479	UBR5	174	-24.19	2	21	1609	1630	19	0.8421	0.8947
XM_021089034.1	ENSSSCG00000022479	UBR5	174	-24.19	2	21	1609	1630	19	0.8421	0.8947
XM_021089035.1	ENSSSCG00000022479	UBR5	174	-24.19	2	21	1303	1324	19	0.8421	0.8947
XM_021089036.1	ENSSSCG00000022479	UBR5	174	-24.19	2	21	1303	1324	19	0.8421	0.8947
XM_021089037.1	ENSSSCG00000022479	UBR5	174	-24.19	2	21	1303	1324	19	0.8421	0.8947
XM_021089038.1	ENSSSCG00000022479	UBR5	174	-24.19	2	21	1303	1324	19	0.8421	0.8947
XM_021089039.1	ENSSSCG00000022479	UBR5	174	-24.19	2	21	1593	1614	19	0.8421	0.8947
XM_021089061.1	ENSSSCG00000031917	KCNS2	163	-19.57	2	21	3701	3725	21	0.7619	0.7619
XM_021089062.1	ENSSSCG00000031917	KCNS2	163	-19.57	2	21	4158	4182	21	0.7619	0.7619
XM_021089110.1	ENSSSCG00000006110	RBM12B	160	-12.14	2	22	862	886	22	0.7273	0.7273
XM_021089111.1	ENSSSCG00000006110	RBM12B	160	-12.14	2	22	1258	1282	22	0.7273	0.7273
XM_021089112.1	ENSSSCG00000006110	RBM12B	160	-12.14	2	22	433	457	22	0.7273	0.7273
XM_021089123.1	ENSSSCG00000006115	RUNX1T1	161	-18.95	2	20	4665	4686	18	0.7778	0.8333
XM_021089161.1	ENSSSCG00000006136	RMDN1	160	-15.6	2	22	2736	2759	21	0.7143	0.7619
XM_021089471.1	ENSSSCG00000006302	GPR161	165	-21.35	2	20	4587	4608	18	0.8333	0.8333
XM_021089473.1	ENSSSCG00000006302	GPR161	165	-21.35	2	20	4433	4454	18	0.8333	0.8333
XM_021089474.1	ENSSSCG00000006302	GPR161	165	-21.35	2	20	4571	4592	18	0.8333	0.8333
XM_021089475.1	ENSSSCG00000006302	GPR161	165	-21.35	2	20	4084	4105	18	0.8333	0.8333
XM_021089506.1	ENSSSCG00000006344	C4H1orf226	167	-17.47	2	22	319	340	20	0.8	0.8
XM_021090158.1	ENSSSCG00000039854	TLCD4	162	-16.1	2	21	3231	3252	19	0.7895	0.7895
XM_021090159.1	ENSSSCG00000039854	TLCD4	162	-16.1	2	21	2984	3005	19	0.7895	0.7895
XM_021090160.1	ENSSSCG00000039854	TLCD4	162	-16.1	2	21	6581	6602	19	0.7895	0.7895
XM_021090162.1	ENSSSCG00000039854	TLCD4	162	-16.1	2	21	3057	3078	19	0.7895	0.7895
XM_021090163.1	ENSSSCG00000039854	TLCD4	162	-16.1	2	21	3361	3382	19	0.7895	0.7895
XM_021090164.1	ENSSSCG00000039854	TLCD4	162	-16.1	2	21	2990	3011	19	0.7895	0.7895
XM_021090165.1	ENSSSCG00000039854	TLCD4	162	-16.1	2	21	3422	3443	19	0.7895	0.7895
XM_021090166.1	ENSSSCG00000039854	TLCD4	162	-16.1	2	21	2960	2981	19	0.7895	0.7895
XM_021090167.1	ENSSSCG00000039854	TLCD4	162	-16.1	2	21	3184	3205	19	0.7895	0.7895
XM_021090168.1	ENSSSCG00000039854	TLCD4	162	-16.1	2	21	2948	2969	19	0.7895	0.7895
XM_021090169.1	ENSSSCG00000039854	TLCD4	162	-16.1	2	21	2995	3016	19	0.7895	0.7895
XM_021090170.1	ENSSSCG00000039854	TLCD4	162	-16.1	2	21	3318	3339	19	0.7895	0.7895
XM_021090171.1	ENSSSCG00000039854	TLCD4	162	-16.1	2	21	3289	3310	19	0.7895	0.7895
XM_021090172.1	ENSSSCG00000039854	TLCD4	162	-16.1	2	21	3099	3120	19	0.7895	0.7895
XM_021090173.1	ENSSSCG00000039854	TLCD4	162	-16.1	2	21	6509	6530	19	0.7895	0.7895
XM_021090174.1	ENSSSCG00000039854	TLCD4	162	-16.1	2	21	3153	3174	19	0.7895	0.7895
XM_021090175.1	ENSSSCG00000039854	TLCD4	162	-16.1	2	21	3111	3132	19	0.7895	0.7895
XM_021090176.1	ENSSSCG00000039854	TLCD4	162	-16.1	2	21	2923	2944	19	0.7895	0.7895
XM_021090177.1	ENSSSCG00000039854	TLCD4	162	-16.1	2	21	3244	3265	19	0.7895	0.7895
XM_021090178.1	ENSSSCG00000039854	TLCD4	162	-16.1	2	21	3021	3042	19	0.7895	0.7895
XM_021090179.1	ENSSSCG00000039854	TLCD4	162	-16.1	2	21	2965	2986	19	0.7895	0.7895
XM_021091768.1	ENSSSCG00000000327	LOC110260678	160	-18.23	2	20	1883	1905	19	0.7895	0.8421
XM_021091936.1	ENSSSCG00000036751	PPM1H	165	-22.45	2	14	4880	4902	12	1	1
XM_021091937.1	ENSSSCG00000036751	PPM1H	165	-22.45	2	14	5058	5080	12	1	1
XM_021091960.1	ENSSSCG00000000475	IRAK3	166	-19.83	2	15	1323	1345	13	0.9231	1
XM_021092387.1	ENSSSCG00000004485	CD109	163	-17.05	2	21	8933	8958	22	0.6818	0.8182
XM_021093275.1	ENSSSCG00000004520	MAPK4	167	-18.1	2	21	312	335	20	0.8	0.8
XM_021093975.1	ENSSSCG00000040687	CDH8	160	-18.21	2	22	3260	3279	20	0.8	0.8
XM_021094221.1	ENSSSCG00000036005	CNEP1R1	161	-24.61	2	19	1312	1336	19	0.7895	0.7895
XM_021094264.1	ENSSSCG00000022521	DPY19L3	168	-23.69	2	22	3058	3081	21	0.7619	0.8095
XM_021094265.1	ENSSSCG00000022521	DPY19L3	168	-23.69	2	22	3522	3545	21	0.7619	0.8095
XM_021094266.1	ENSSSCG00000022521	DPY19L3	168	-23.69	2	22	2774	2797	21	0.7619	0.8095
XM_021094267.1	ENSSSCG00000022521	DPY19L3	168	-23.69	2	22	2968	2991	21	0.7619	0.8095
XM_021094268.1	ENSSSCG00000022521	DPY19L3	168	-23.69	2	22	2894	2917	21	0.7619	0.8095
XM_021095392.1	-	LOC110261101	161	-20.76	2	19	1787	1810	18	0.7778	0.8333
XM_021095681.1	ENSSSCG00000038872	GMEB1	163	-15.91	2	22	1349	1370	20	0.75	0.8
XM_021096451.1	ENSSSCG00000040220	USP33	160	-19.01	2	21	2045	2064	19	0.7895	0.7895
XM_021096452.1	ENSSSCG00000040220	USP33	160	-19.01	2	21	2021	2040	19	0.7895	0.7895
XM_021096553.1	ENSSSCG00000003820	USP1	160	-15.19	2	21	4814	4836	19	0.7368	0.7368
XM_021097288.1	ENSSSCG00000033340	LOC110261309	165	-18.92	2	20	4154	4175	18	0.7778	0.8889
XM_021097289.1	ENSSSCG00000033340	LOC110261309	165	-18.92	2	20	3463	3484	18	0.7778	0.8889
XM_021097290.1	ENSSSCG00000033340	LOC110261309	165	-18.92	2	20	3644	3665	18	0.7778	0.8889
XM_021097336.1	-	LOC110261324	162	-15.6	2	21	4778	4799	19	0.7895	0.7895
XM_021097337.1	-	LOC110261324	162	-15.6	2	21	4901	4922	19	0.7895	0.7895
XM_021098002.1	ENSSSCG00000002285	GPHN	168	-25.71	2	20	1939	1964	21	0.8571	0.8571
XM_021098003.1	ENSSSCG00000002285	GPHN	168	-25.71	2	20	1939	1964	21	0.8571	0.8571
XM_021098004.1	ENSSSCG00000002285	GPHN	168	-25.71	2	20	1906	1931	21	0.8571	0.8571
XM_021098005.1	ENSSSCG00000002285	GPHN	168	-25.71	2	20	2169	2194	21	0.8571	0.8571
XM_021098006.1	ENSSSCG00000002285	GPHN	168	-25.71	2	20	1897	1922	21	0.8571	0.8571
XM_021098007.1	ENSSSCG00000002285	GPHN	168	-25.71	2	20	1882	1907	21	0.8571	0.8571
XM_021098008.1	ENSSSCG00000002285	GPHN	168	-25.71	2	20	1876	1901	21	0.8571	0.8571
XM_021098009.1	ENSSSCG00000002285	GPHN	168	-25.71	2	20	1834	1859	21	0.8571	0.8571
XM_021098010.1	ENSSSCG00000002285	GPHN	168	-25.71	2	20	1831	1856	21	0.8571	0.8571
XM_021098012.1	ENSSSCG00000002285	GPHN	168	-25.71	2	20	1819	1844	21	0.8571	0.8571
XM_021098013.1	ENSSSCG00000002285	GPHN	168	-25.71	2	20	2808	2833	21	0.8571	0.8571
XM_021098014.1	ENSSSCG00000002285	GPHN	168	-25.71	2	20	2044	2069	21	0.8571	0.8571
XM_021098015.1	ENSSSCG00000002285	GPHN	168	-25.71	2	20	1777	1802	21	0.8571	0.8571
XM_021098016.1	ENSSSCG00000002285	GPHN	168	-25.71	2	20	1777	1802	21	0.8571	0.8571
XM_021098018.1	ENSSSCG00000002285	GPHN	168	-25.71	2	20	2023	2048	21	0.8571	0.8571
XM_021098019.1	ENSSSCG00000002285	GPHN	168	-25.71	2	20	1985	2010	21	0.8571	0.8571
XM_021098020.1	ENSSSCG00000002285	GPHN	168	-25.71	2	20	1726	1751	21	0.8571	0.8571
XM_021098021.1	ENSSSCG00000002285	GPHN	168	-25.71	2	20	1669	1694	21	0.8571	0.8571
XM_021098022.1	ENSSSCG00000002285	GPHN	168	-25.71	2	20	1885	1910	21	0.8571	0.8571
XM_021098023.1	ENSSSCG00000002285	GPHN	168	-25.71	2	20	1635	1660	21	0.8571	0.8571
XM_021098024.1	ENSSSCG00000002285	GPHN	168	-25.71	2	20	1993	2018	21	0.8571	0.8571
XM_021098289.1	ENSSSCG00000036219	GJD2	160	-15.33	2	17	502	524	15	0.8	0.8667
XM_021098291.1	ENSSSCG00000036219	GJD2	160	-15.33	2	17	513	535	15	0.8	0.8667
XM_021098293.1	ENSSSCG00000036219	GJD2	160	-15.33	2	17	493	515	15	0.8	0.8667
XM_021098296.1	ENSSSCG00000036219	GJD2	160	-15.33	2	17	323	345	15	0.8	0.8667
XM_021098300.1	ENSSSCG00000036219	GJD2	160	-15.33	2	17	217	239	15	0.8	0.8667
XM_021098302.1	ENSSSCG00000004806	ARHGAP11A	162	-17.29	2	21	1435	1456	19	0.7895	0.7895
XM_021099212.1	ENSSSCG00000026947	GMPR2	171	-23.83	2	22	359	383	22	0.8182	0.8182
XM_021099682.1	ENSSSCG00000002505	PAPOLA	165	-19.76	2	14	3501	3523	12	1	1
XM_021099683.1	ENSSSCG00000002505	PAPOLA	165	-19.76	2	14	3754	3776	12	1	1
XM_021099684.1	ENSSSCG00000002505	PAPOLA	165	-19.76	2	14	3438	3460	12	1	1
XM_021099685.1	ENSSSCG00000002505	PAPOLA	165	-19.76	2	14	3366	3388	12	1	1
XM_021100009.1	ENSSSCG00000045257	LOC100156174	160	-17.53	2	18	413	436	17	0.7647	0.8824
XM_021100162.1	ENSSSCG00000004931	IGDCC4	160	-20.29	2	19	1153	1174	17	0.8235	0.8235
XM_021100491.1	ENSSSCG00000008870	GUCY1B1	160	-15.86	2	21	2232	2254	19	0.6842	0.7895
XM_021100492.1	ENSSSCG00000008870	GUCY1B1	160	-15.86	2	21	2264	2286	19	0.6842	0.7895
XM_021100493.1	ENSSSCG00000008870	GUCY1B1	160	-15.86	2	21	2350	2372	19	0.6842	0.7895
XM_021100494.1	ENSSSCG00000008870	GUCY1B1	160	-15.86	2	21	2019	2041	19	0.6842	0.7895
XM_021100495.1	ENSSSCG00000008870	GUCY1B1	160	-15.86	2	21	2045	2067	19	0.6842	0.7895
XM_021100697.1	ENSSSCG00000026290	BBS12	164	-22.13	2	22	7553	7572	20	0.8	0.85
XM_021101177.1	ENSSSCG00000004996	KLHL28	164	-15.66	2	22	2779	2802	21	0.7143	0.8095
XM_021101393.1	ENSSSCG00000008930	LOC100513296	160	-14.16	2	21	4769	4791	19	0.6842	0.7895
XM_021101394.1	ENSSSCG00000008930	LOC100513296	160	-14.16	2	21	4850	4872	19	0.6842	0.7895
XM_021101395.1	ENSSSCG00000008930	LOC100513296	160	-14.16	2	21	4833	4855	19	0.6842	0.7895
XM_021101684.1	ENSSSCG00000039813	COL25A1	166	-18.69	2	21	3355	3376	19	0.7895	0.8421
XM_021101737.1	ENSSSCG00000029813	TSPAN5	160	-17.59	2	21	1347	1369	19	0.6842	0.7895
XM_021101738.1	ENSSSCG00000029813	TSPAN5	160	-17.59	2	21	1351	1373	19	0.6842	0.7895
XM_021102610.1	ENSSSCG00000015499	RABGAP1L	160	-14.16	2	21	197	219	19	0.7368	0.7368
XM_021102611.1	ENSSSCG00000015499	RABGAP1L	160	-14.16	2	21	197	219	19	0.7368	0.7368
XR_001297785.2	-	LOC106504367	162	-21.65	2	17	1829	1850	15	0.8667	0.9333
XR_001299570.2	ENSSSCG00000009422	TSC22D1	172	-20.4	2	21	2617	2639	19	0.7895	0.8421
XR_001299571.2	ENSSSCG00000009422	TSC22D1	172	-20.4	2	21	2715	2737	19	0.7895	0.8421
XR_001301043.2	-	LOC106506062	172	-25.67	2	22	1586	1609	21	0.8095	0.8095
XR_001302304.2	-	LOC106506763	161	-17.2	2	18	5959	5981	16	0.8125	0.8125
XR_001302304.2	-	LOC106506763	160	-16.58	2	13	15366	15388	11	1	1
XR_001302679.2	-	LOC106507020	161	-14.26	2	22	7356	7378	20	0.7	0.75
XR_001305838.2	-	LOC106508791	170	-19.2	2	21	3327	3348	19	0.7895	0.8947
XR_001305940.2	-	LOC102158650	165	-20.56	2	21	3030	3052	20	0.8	0.85
XR_001308147.2	ENSSSCG00000006136	RMDN1	160	-15.6	2	22	2794	2817	21	0.7143	0.7619
XR_002335664.1	-	LOC106506935	162	-20.92	2	20	1032	1058	22	0.7273	0.7727
XR_002337691.1	-	LOC110256300	160	-14.16	2	21	756	778	19	0.7368	0.7368
XR_002337695.1	ENSSSCG00000037044	NME9	165	-19.76	2	14	3131	3153	12	1	1
XR_002337712.1	-	LOC110256311	165	-16.42	2	18	416	438	16	0.8125	0.875
XR_002337855.1	ENSSSCG00000011843	PAK2	161	-18.08	2	21	3556	3578	20	0.8	0.8
XR_002338069.1	ENSSSCG00000005738	RALGDS	162	-18.98	2	15	981	1003	13	0.9231	0.9231
XR_002338099.1	ENSSSCG00000011542	THUMPD3	161	-23.54	2	20	3451	3477	22	0.7273	0.8182
XR_002338100.1	ENSSSCG00000011542	THUMPD3	161	-23.54	2	20	2719	2745	22	0.7273	0.8182
XR_002338132.1	-	LOC110256529	161	-19.22	2	21	13197	13219	20	0.75	0.85
XR_002338178.1	ENSSSCG00000041813	CMC1	163	-14.28	2	21	1101	1125	21	0.7143	0.8095
XR_002338179.1	ENSSSCG00000041813	CMC1	163	-14.28	2	21	1210	1234	21	0.7143	0.8095
XR_002338795.1	-	LOC106505914	164	-21.92	2	22	3487	3506	20	0.8	0.85
XR_002339225.1	ENSSSCG00000023924	PDE1A	169	-19.12	2	18	102	124	16	0.875	0.875
XR_002339226.1	-	LOC110257054	162	-16.34	2	20	8536	8559	19	0.7895	0.7895
XR_002340270.1	-	LOC102160792	165	-23.5	2	14	1091	1113	12	1	1
XR_002340371.1	-	LOC110257572	160	-18.42	2	22	13963	13986	21	0.7143	0.7619
XR_002340480.1	-	LOC106506763	161	-17.2	2	18	5745	5767	16	0.8125	0.8125
XR_002340480.1	-	LOC106506763	160	-16.58	2	13	15078	15100	11	1	1
XR_002340481.1	-	LOC106506763	161	-17.2	2	18	5735	5757	16	0.8125	0.8125
XR_002340482.1	-	LOC106506763	161	-17.2	2	18	5735	5757	16	0.8125	0.8125
XR_002340575.1	ENSSSCG00000012426	ZDHHC15	162	-17.26	2	21	2502	2527	22	0.7273	0.8182
XR_002340576.1	ENSSSCG00000012426	ZDHHC15	162	-17.26	2	21	2580	2605	22	0.7273	0.8182
XR_002341001.1	ENSSSCG00000038870	TNRC6A	168	-17.84	2	21	8608	8630	19	0.7895	0.7895
XR_002341085.1	-	LOC110258339	160	-23.08	2	13	2229	2251	11	1	1
XR_002341086.1	-	LOC110258339	160	-23.08	2	13	2229	2251	11	1	1
XR_002341087.1	-	LOC110258339	160	-23.08	2	13	2229	2251	11	1	1
XR_002341227.1	ENSSSCG00000037528	LOC110258710	160	-15.13	2	21	1372	1394	19	0.7368	0.7368
XR_002342250.1	-	LOC106508791	170	-19.2	2	21	2373	2394	19	0.7895	0.8947
XR_002342411.1	-	LOC106509690	178	-24.88	2	21	2144	2165	19	0.8947	0.8947
XR_002342745.1	-	LOC106509843	164	-17.23	2	21	8891	8913	19	0.7368	0.7895
XR_002342746.1	-	LOC106509843	164	-17.23	2	21	8895	8917	19	0.7368	0.7895
XR_002342747.1	-	LOC106509843	164	-17.23	2	21	8529	8551	19	0.7368	0.7895
XR_002342748.1	-	LOC106509843	164	-17.23	2	21	8799	8821	19	0.7368	0.7895
XR_002342749.1	-	LOC106509843	164	-17.23	2	21	8433	8455	19	0.7368	0.7895
XR_002342751.1	-	LOC106509843	164	-17.23	2	21	7881	7903	19	0.7368	0.7895
XR_002343005.1	ENSSSCG00000036441	PMP2	161	-22.83	2	20	1800	1824	20	0.75	0.85
XR_002343166.1	-	LOC110260240	161	-14.91	2	22	1013	1035	20	0.7	0.75
XR_002343243.1	-	LOC106510043	162	-20.48	2	19	323	345	17	0.7647	0.8235
XR_002343244.1	-	LOC106510043	162	-20.48	2	19	489	511	17	0.7647	0.8235
XR_002343245.1	-	LOC106510043	162	-20.48	2	19	318	340	17	0.7647	0.8235
XR_002343246.1	-	LOC106510043	162	-20.48	2	19	380	402	17	0.7647	0.8235
XR_002343247.1	-	LOC106510043	162	-20.48	2	19	343	365	17	0.7647	0.8235
XR_002343248.1	-	LOC106510043	162	-20.48	2	19	320	342	17	0.7647	0.8235
XR_002343249.1	-	LOC106510043	162	-20.48	2	19	286	308	17	0.7647	0.8235
XR_002343251.1	-	LOC106510043	162	-20.48	2	19	323	345	17	0.7647	0.8235
XR_002343252.1	-	LOC106510043	162	-20.48	2	19	318	340	17	0.7647	0.8235
XR_002343253.1	-	LOC106510043	162	-20.48	2	19	318	340	17	0.7647	0.8235
XR_002343489.1	-	LOC110255190	163	-14.75	2	20	912	934	18	0.7778	0.7778
XR_002343489.1	-	LOC110255190	160	-14.16	2	21	2572	2594	19	0.7368	0.7368
XR_002343490.1	-	LOC110255190	160	-14.16	2	21	2404	2426	19	0.7368	0.7368
XR_002345137.1	ENSSSCG00000040220	USP33	160	-19.01	2	21	3455	3474	19	0.7895	0.7895
XR_002345325.1	-	LOC110255296	160	-21.61	2	22	2489	2513	22	0.7273	0.7273
XR_002345360.1	ENSSSCG00000033340	LOC110261307	165	-18.92	2	20	3318	3339	18	0.7778	0.8889
XR_002346061.1	-	LOC102163738	161	-15.59	2	22	5868	5890	20	0.7	0.75
XR_002346062.1	-	LOC102163738	161	-15.59	2	22	5868	5890	20	0.7	0.75
XR_002346063.1	-	LOC102163738	161	-15.59	2	22	5868	5890	20	0.7	0.75
XR_002346064.1	-	LOC102163738	161	-15.59	2	22	5868	5890	20	0.7	0.75
XR_002346065.1	-	LOC102163738	161	-15.59	2	22	5868	5890	20	0.7	0.75
XR_002346066.1	-	LOC102163738	161	-15.59	2	22	5868	5890	20	0.7	0.75
XR_002346067.1	-	LOC102163738	161	-15.59	2	22	5868	5890	20	0.7	0.75
XR_002346068.1	-	LOC102163738	161	-15.59	2	22	5868	5890	20	0.7	0.75
XR_002346069.1	-	LOC102163738	161	-15.59	2	22	5868	5890	20	0.7	0.75
XR_002346070.1	-	LOC102163738	161	-15.59	2	22	5868	5890	20	0.7	0.75
XR_002346071.1	-	LOC102163738	161	-15.59	2	22	5868	5890	20	0.7	0.75
XR_002346072.1	-	LOC102163738	161	-15.59	2	22	5868	5890	20	0.7	0.75
XR_002346073.1	-	LOC102163738	161	-15.59	2	22	5868	5890	20	0.7	0.75
XR_002346075.1	-	LOC102163738	161	-15.59	2	22	5868	5890	20	0.7	0.75
XR_002346076.1	-	LOC102163738	161	-15.59	2	22	5868	5890	20	0.7	0.75
XR_002346077.1	-	LOC102163738	161	-15.59	2	22	5868	5890	20	0.7	0.75
XR_002346078.1	-	LOC102163738	161	-15.59	2	22	5868	5890	20	0.7	0.75
XR_002346079.1	-	LOC102163738	161	-15.59	2	22	5868	5890	20	0.7	0.75
XR_002346081.1	-	LOC102163738	161	-15.59	2	22	5868	5890	20	0.7	0.75
XR_002347098.1	-	LOC102165044	170	-21.16	2	21	2226	2247	19	0.7895	0.8947
XR_130811.4	-	LOC100525935	170	-25.02	2	19	148	170	17	0.8235	0.8824
XR_298303.3	-	LOC102158034	160	-14.53	2	21	486	508	19	0.7368	0.7368
XR_301309.3	ENSSSCG00000005204	RANBP6	161	-21.34	2	20	2181	2205	20	0.8	0.8
XR_306929.3	-	LOC102160340	161	-21.42	2	20	3922	3943	18	0.7778	0.8333
a, NCBI gene accession number.
b, miRanda target prediction score.
c, Query microRNA sequence start and end in alignment.
d, Subject target gene sequence start and end in alignment.
e, Subject sequence identity.
f, Query sequence identity.

## Sheet: Table S9
Table S9. Mitochondrial gene expression in ICSI- and mICSI-derived blastocysts.
Gene_ida	Gene_name	Gene_biotype	Start	End	Length	Strand	Description	Log2FCb	AveExpr_ICSId	AveExpr_mICSI	Adj.P.Valc	Significancee
ENSSSCG00000018060	tRNA-Ph	Mt_tRNA	1176	1245	70	+	product=tRNA-Ph	0.301062	4.63535	4.70507	0.738817	FALSE
ENSSSCG00000018061	12S rRNA	Mt_rRNA	1246	2205	960	+	product=12S ribosomal RNA	-0.276777	16.3343	16.067	0.538648	FALSE
ENSSSCG00000018062	tRNA-Val	Mt_tRNA	2206	2273	68	+	product=tRNA-Val	-11.3133	5.64591	-3.95545	4.31697e-06	TRUE
ENSSSCG00000018063	16S rRNA	Mt_rRNA	2274	3844	1571	+	product=16S ribosomal RNA	-0.667094	17.1015	16.4443	0.0898643	FALSE
ENSSSCG00000018064	tRNA-Leu	Mt_tRNA	3845	3919	75	+	product=tRNA-Leu	0.0901323	6.71782	6.26893	0.943888	FALSE
ENSSSCG00000018065	ND1	protein_coding	3922	4876	955	+	NADH dehydrogenase subunit 1 [Source:NCBI gene;Acc:808501]	-0.983497	12.7886	11.7567	0.0672616	FALSE
ENSSSCG00000018066	tRNA-Ile	Mt_tRNA	4877	4945	69	+	product=tRNA-Ile	-0.130021	0.916309	0.184474	0.974485	FALSE
ENSSSCG00000018067	tRNA-Gln	Mt_tRNA	4943	5015	73	-	product=tRNA-Gln	-1.39069	4.55381	2.67431	0.200651	FALSE
ENSSSCG00000018068	tRNA-Met	Mt_tRNA	5017	5086	70	+	product=tRNA-Met	-0.548312	4.10787	3.1076	0.552875	FALSE
ENSSSCG00000018069	ND2	protein_coding	5087	6128	1042	+	NADH dehydrogenase subunit 2 [Source:NCBI gene;Acc:808502]	-0.761404	13.4333	12.7101	0.18673	FALSE
ENSSSCG00000018070	tRNA-Trp	Mt_tRNA	6129	6196	68	+	product=tRNA-Trp	-8.93225	2.5081	-4.15723	0.000133757	TRUE
ENSSSCG00000018071	tRNA-Ala	Mt_tRNA	6203	6270	68	-	product=tRNA-Ala	-7.55053	2.08686	-4.024	0.000891724	TRUE
ENSSSCG00000018072	tRNA-Asn	Mt_tRNA	6272	6346	75	-	product=tRNA-Asn	-6.10387	1.10729	-3.75187	0.00678499	TRUE
ENSSSCG00000018073	tRNA-Cys	Mt_tRNA	6379	6444	66	-	product=tRNA-Cys	-8.30246	2.94702	-3.8136	0.00015478	TRUE
ENSSSCG00000018074	tRNA-Tyr	Mt_tRNA	6444	6509	66	-	product=tRNA-Tyr	-4.72964	0.687962	-3.34961	0.0294461	TRUE
ENSSSCG00000018075	COX1	protein_coding	6511	8055	1545	+	cytochrome c oxidase subunit I [Source:NCBI gene;Acc:808503]	-0.133022	15.2044	14.8545	0.750217	FALSE
ENSSSCG00000018076	tRNA-Ser	Mt_tRNA	8059	8129	71	-	product=tRNA-Ser	-0.129667	6.53353	6.25413	0.86486	FALSE
ENSSSCG00000018077	tRNA-Asp	Mt_tRNA	8135	8202	68	+	product=tRNA-Asp	-0.202885	3.62251	2.80795	0.887516	FALSE
ENSSSCG00000018078	COX2	protein_coding	8203	8890	688	+	cytochrome c oxidase subunit II [Source:NCBI gene;Acc:808504]	-0.159835	14.0782	13.9428	0.797557	FALSE
ENSSSCG00000018079	tRNA-Lys	Mt_tRNA	8891	8957	67	+	product=tRNA-Lys	-8.80585	6.56026	-1.8964	2.01725e-05	TRUE
ENSSSCG00000018080	ATP8	protein_coding	8959	9162	204	+	ATP synthase F0 subunit 8 [Source:NCBI gene;Acc:808505]	-1.49288	11.7236	10.4018	0.0752762	FALSE
ENSSSCG00000018081	ATP6	protein_coding	9120	9800	681	+	ATP synthase F0 subunit 6 [Source:NCBI gene;Acc:808506]	-0.0189655	12.597	12.7412	0.988778	FALSE
ENSSSCG00000018082	COX3	protein_coding	9800	10583	784	+	cytochrome c oxidase subunit III [Source:NCBI gene;Acc:808507]	0.155341	13.622	13.8982	0.593797	FALSE
ENSSSCG00000018083	tRNA-Gly	Mt_tRNA	10584	10652	69	+	product=tRNA-Gly	1.09802	2.86188	3.77374	0.296034	FALSE
ENSSSCG00000018084	ND3	protein_coding	10653	10998	346	+	NADH dehydrogenase subunit 3 [Source:NCBI gene;Acc:808508]	1.68726	9.46021	11.1733	0.0681358	FALSE
ENSSSCG00000018085	tRNA-Arg	Mt_tRNA	11000	11068	69	+	product=tRNA-Arg	-0.352539	2.72278	2.04449	0.796595	FALSE
ENSSSCG00000018086	ND4L	protein_coding	11069	11365	297	+	NADH dehydrogenase subunit 4L [Source:NCBI gene;Acc:808509]	0.0384802	10.6499	10.8059	0.953711	FALSE
ENSSSCG00000018087	ND4	protein_coding	11359	12736	1378	+	NADH dehydrogenase subunit 4 [Source:NCBI gene;Acc:808510]	-0.0124694	13.3248	13.3947	0.988885	FALSE
ENSSSCG00000018088	tRNA-His	Mt_tRNA	12737	12805	69	+	product=tRNA-His	0.0126906	3.03041	2.83335	0.995056	FALSE
ENSSSCG00000018089	tRNA-Ser	Mt_tRNA	12806	12864	59	+	product=tRNA-Ser	0.167286	4.19692	4.37185	0.883991	FALSE
ENSSSCG00000018090	tRNA-Leu	Mt_tRNA	12865	12934	70	+	product=tRNA-Leu	0.295886	4.77807	5.03031	0.708809	FALSE
ENSSSCG00000018091	ND5	protein_coding	12935	14755	1821	+	NADH dehydrogenase subunit 5 [Source:NCBI gene;Acc:808511]	-0.0120947	13.4127	13.5381	0.976509	FALSE
ENSSSCG00000018092	ND6	protein_coding	14739	15266	528	-	NADH dehydrogenase subunit 6 [Source:NCBI gene;Acc:808512]	0.111793	11.5136	11.6497	0.69204	FALSE
ENSSSCG00000018093	tRNA-Glu	Mt_tRNA	15267	15335	69	-	product=tRNA-Glu	-0.11306	1.80398	1.80474	0.967422	FALSE
ENSSSCG00000018094	CYTB	protein_coding	15342	16481	1140	+	cytochrome b [Source:NCBI gene;Acc:808513]	0.0131173	12.6213	12.8132	0.990988	FALSE
ENSSSCG00000018095	tRNA-Thr	Mt_tRNA	16482	16549	68	+	product=tRNA-Thr	-2.34797	1.25748	-0.279453	0.190143	FALSE
ENSSSCG00000018096	tRNA-Pro	Mt_tRNA	16550	16613	64	-	product=tRNA-Pro	na	na	na	na	na
a, Ensembl (https://m.ensembl.org/index.html) gene ID.
b, Log2 fold change relative to ICSI-derived blastocyst.
c, Adjusted p-value.
d, Average expression levels for the mtDNA-encoded genes in ICSI-derived blastocysts, shown in TMM-normalised log2 CPMs
e, Significant difference in expression between ICSI-and mICSI-derived blastocysts by FDR test.
na, not available

## Sheet: Table S10
Table S10. DMRs associated with potential DEGs.
DMR IDa	Chr	Startb	Endb	Lengthc	Differenced	Gene Symbole	Ensemble IDf	Strandg	Biotypeh	Description	inPromoteri	inGeneBodyi	log2FCj	p-valuek
dss_2586	1	9136069	9136327	259	-28.9786	SNX9	ENSSSCG00000030535	-	protein_coding	sorting nexin 9 [Source:NCBI gene;Acc:100627455]	FALSE	TRUE	-1.23493	0.0172353
dss_9778	1	121753295	121753512	218	-26.0674	ATP8B4	ENSSSCG00000004646	+	protein_coding	ATPase phospholipid transporting 8B4 (putative) [Source:NCBI gene;Acc:100154720]	FALSE	TRUE	-3.40676	0.0174631
dss_24294	2	2708131	2708592	462	-17.5549	SHANK2	ENSSSCG00000033043	+	protein_coding	SH3 and multiple ankyrin repeat domains 2 [Source:NCBI gene;Acc:102160500]	FALSE	TRUE	-1.72071	0.039696
dss_24355	2	2803050	2803371	322	-19.5409	SHANK2	ENSSSCG00000033043	+	protein_coding	SH3 and multiple ankyrin repeat domains 2 [Source:NCBI gene;Acc:102160500]	FALSE	TRUE	-1.72071	0.039696
mk_582625	2	2893001	2893500	500	-26.2051	SHANK2	ENSSSCG00000033043	+	protein_coding	SH3 and multiple ankyrin repeat domains 2 [Source:NCBI gene;Acc:102160500]	FALSE	TRUE	-1.72071	0.039696
dss_30097	2	48762374	48762648	275	-22.8315	MRVI1	ENSSSCG00000020720	+	protein_coding	murine retrovirus integration site 1 homolog [Source:NCBI gene;Acc:100739522]	FALSE	TRUE	-2.53554	0.028744
dss_30700	2	59296966	59297349	384	-43.8836	ELL	ENSSSCG00000040181	+	protein_coding	elongation factor for RNA polymerase II [Source:NCBI gene;Acc:102162997]	FALSE	TRUE	-1.45237	0.00200856
mk_640585	2	116560751	116561250	500	25.4902	MCC	ENSSSCG00000014203	+	protein_coding	MCC regulator of WNT signaling pathway [Source:NCBI gene;Acc:100515712]	FALSE	TRUE	-1.3199	0.0346041
dss_52238	3	43871044	43871476	433	-28.5959	ENSSSCG00000045765	ENSSSCG00000045765	-	lncRNA	No description	FALSE	TRUE	2.26898	0.0472165
dss_53302	3	53237721	53238025	305	-23.3473	TBC1D8	ENSSSCG00000008169	+	protein_coding	TBC1 domain family member 8 [Source:NCBI gene;Acc:100519950]	FALSE	TRUE	-1.64875	0.00112544
mk_736237	3	55407001	55407500	500	-27.1657	KIAA1211L	ENSSSCG00000008187	+	protein_coding	KIAA1211 like [Source:NCBI gene;Acc:100526102]	FALSE	TRUE	-3.18249	0.00545571
mk_763360	3	124988501	124989000	500	-28.777	LPIN1	ENSSSCG00000008624	-	protein_coding	lipin 1 [Source:NCBI gene;Acc:100170845]	FALSE	TRUE	-1.37431	0.022974
dss_60189	3	126423710	126424103	394	-16.7235	KLF11	ENSSSCG00000038643	-	protein_coding	Kruppel like factor 11 [Source:NCBI gene;Acc:100174954]	FALSE	TRUE	1.07604	0.0420444
dss_72122	4	97891637	97892026	390	-29.7234	RFX5	ENSSSCG00000006625	+	protein_coding	No description	FALSE	TRUE	-3.47961	0.00405565
dss_74321	4	120697251	120697522	272	-24.4175	DPYD	ENSSSCG00000006878	+	protein_coding	dihydropyrimidine dehydrogenase [Source:NCBI gene;Acc:397109]	FALSE	TRUE	-1.87169	0.00473982
dss_76008	4	128215334	128215659	326	-19.4254	ENSSSCG00000041094	ENSSSCG00000041094	+	lncRNA	No description	FALSE	TRUE	-1.4837	0.0149423
mk_887684	5	34758251	34758750	500	-35.8553	PTPRB	ENSSSCG00000000504	-	protein_coding	protein tyrosine phosphatase receptor type B [Source:NCBI gene;Acc:100156181]	FALSE	TRUE	-1.69416	0.0227573
dss_87853	5	87713585	87713800	216	-20.039	NTN4	ENSSSCG00000000896	+	protein_coding	netrin 4 [Source:NCBI gene;Acc:100516554]	FALSE	TRUE	-3.11263	0.0164392
dss_88638	5	94074945	94075078	134	-21.793	KITLG	ENSSSCG00000035495	+	protein_coding	KIT ligand [Source:NCBI gene;Acc:397509]	FALSE	TRUE	-1.65752	0.000761118
dss_89299	5	102283669	102284154	486	-26.8537	ENSSSCG00000051497	ENSSSCG00000051497	-	lncRNA	No description	FALSE	TRUE	-5.7673	9.65857e-06
dss_89362	5	103014229	103014619	391	-19.5031	NAV3	ENSSSCG00000029249	-	protein_coding	neuron navigator 3 [Source:NCBI gene;Acc:100622883]	FALSE	TRUE	-2.5068	0.0200878
dss_92547	6	6785608	6786008	401	-27.0267	CMIP	ENSSSCG00000002689	-	protein_coding	c-Maf inducing protein [Source:NCBI gene;Acc:100518307]	FALSE	TRUE	-1.07305	0.00626999
dss_92580	6	6834196	6834263	68	-13.6655	CMIP	ENSSSCG00000002689	-	protein_coding	c-Maf inducing protein [Source:NCBI gene;Acc:100518307]	FALSE	TRUE	-1.07305	0.00626999
dss_92585	6	6840018	6840378	361	-33.1233	CMIP	ENSSSCG00000002689	-	protein_coding	c-Maf inducing protein [Source:NCBI gene;Acc:100518307]	FALSE	TRUE	-1.07305	0.00626999
dss_92591	6	6847443	6847896	454	-20.6847	CMIP	ENSSSCG00000002689	-	protein_coding	c-Maf inducing protein [Source:NCBI gene;Acc:100518307]	FALSE	TRUE	-1.07305	0.00626999
dss_92607	6	6877241	6877634	394	-19.4174	CMIP	ENSSSCG00000002689	-	protein_coding	c-Maf inducing protein [Source:NCBI gene;Acc:100518307]	FALSE	TRUE	-1.07305	0.00626999
dss_95839	6	28088751	28089156	406	-30.4294	HSD11B2	ENSSSCG00000002777	+	protein_coding	hydroxysteroid 11-beta dehydrogenase 2 [Source:NCBI gene;Acc:396948]	FALSE	TRUE	2.30456	0.018329
dss_96665	6	34544184	34544648	465	20.6782	ADCY7	ENSSSCG00000039408	-	protein_coding	adenylate cyclase 7 [Source:NCBI gene;Acc:100620994]	FALSE	TRUE	-2.12722	0.0398587
sqm_5946	6	34585394	34585738	345	-18.5231	ADCY7	ENSSSCG00000039408	-	protein_coding	adenylate cyclase 7 [Source:NCBI gene;Acc:100620994]	FALSE	TRUE	-2.12722	0.0398587
mk_973719	6	53630501	53631000	500	-25.4188	LIG1	ENSSSCG00000003128	-	protein_coding	DNA ligase 1 [Source:NCBI gene;Acc:100520434]	FALSE	TRUE	1.38052	0.00691275
dss_101291	6	57363759	57364244	486	18.7923	ENSSSCG00000045482	ENSSSCG00000045482	-	protein_coding	zinc finger protein 836-like [Source:NCBI gene;Acc:110261288]	FALSE	TRUE	1.1569	0.0101749
dss_112241	6	136786554	136786935	382	-36.154	ST6GALNAC3	ENSSSCG00000024494	-	protein_coding	ST6 N-acetylgalactosaminide alpha-2,6- sialyltransferase 3 [Source:NCBI gene;Acc:100512173]	FALSE	TRUE	3.4877	0.00455879
dss_112882	6	147794199	147794668	470	-38.4983	CACHD1	ENSSSCG00000004829	-	protein_coding	cache domain containing 1 [Source:NCBI gene;Acc:100522413]	FALSE	TRUE	1.969	0.0442885
dss_113275	6	152982921	152983268	348	-30.2388	FGGY	ENSSSCG00000003828	-	protein_coding	FGGY carbohydrate kinase domain containing [Source:NCBI gene;Acc:100525819]	FALSE	TRUE	-2.08794	0.0240061
mk_1049548	6	157765501	157766000	500	30.9651	ACOT11	ENSSSCG00000037559	-	protein_coding	acyl-CoA thioesterase 11 [Source:NCBI gene;Acc:110261225]	FALSE	TRUE	1.60363	0.0212675
dss_115015	6	164718406	164718832	427	-25.9129	CYP4B1	ENSSSCG00000003894	-	protein_coding	cytochrome P450 4B1 [Source:NCBI gene;Acc:100523909]	FALSE	TRUE	2.3925	0.00533052
dss_119922	7	10678094	10678537	444	-27.8604	ENSSSCG00000037067	ENSSSCG00000037067	+	lncRNA	No description	FALSE	TRUE	-1.83243	0.0195061
dss_124357	7	47743002	47743462	461	-27.9265	ACSBG1	ENSSSCG00000001760	+	protein_coding	acyl-CoA synthetase bubblegum family member 1 [Source:NCBI gene;Acc:100156446]	FALSE	TRUE	2.42334	0.0232384
dss_130752	7	113899966	113900333	368	-29.6573	SLC24A4	ENSSSCG00000002450	+	protein_coding	solute carrier family 24 member 4 [Source:NCBI gene;Acc:100156914]	FALSE	TRUE	-1.92892	0.0466064
dss_143617	8	136110584	136110793	210	-22.7873	RASGEF1B	ENSSSCG00000029507	+	protein_coding	RasGEF domain family member 1B [Source:NCBI gene;Acc:100337671]	FALSE	TRUE	-2.68727	0.00652758
dss_143628	8	136136935	136137347	413	-20.981	RASGEF1B	ENSSSCG00000029507	+	protein_coding	RasGEF domain family member 1B [Source:NCBI gene;Acc:100337671]	FALSE	TRUE	-2.68727	0.00652758
dss_150578	9	49170188	49170677	490	-24.7315	ENSSSCG00000050772	ENSSSCG00000050772	-	lncRNA	No description	FALSE	TRUE	-1.92765	0.0474844
dss_152647	9	66870220	66870624	405	-23.6298	ENSSSCG00000015645	ENSSSCG00000015645	+	protein_coding	SLIT-ROBO Rho GTPase activating protein 2 [Source:NCBI gene;Acc:100518625]	FALSE	TRUE	-1.48104	0.0393752
mk_1241618	9	91514501	91515000	500	25.5319	RAPGEF5	ENSSSCG00000015383	-	protein_coding	Rap guanine nucleotide exchange factor 5 [Source:NCBI gene;Acc:100518983]	FALSE	TRUE	-2.14369	0.0395908
mk_1256688	9	134989001	134989500	500	-43.9295	ENSSSCG00000041612	ENSSSCG00000041612	+	lncRNA	No description	FALSE	TRUE	-3.32864	0.00330997
dss_159228	10	688524	688808	285	-34.1623	ENSSSCG00000031991	ENSSSCG00000031991	+	protein_coding	glutaredoxin 2 [Source:NCBI gene;Acc:100511215]	FALSE	TRUE	-1.2603	0.0110927
dss_163648	10	32228785	32229085	301	25.3288	CNTFR	ENSSSCG00000010974	+	protein_coding	ciliary neurotrophic factor receptor [Source:NCBI gene;Acc:100524518]	FALSE	TRUE	2.78891	0.00934183
mk_152690	11	6964251	6964750	500	-35.5459	ENSSSCG00000043867	ENSSSCG00000043867	-	lncRNA	No description	TRUE	TRUE	2.21587	0.0361272
dss_183638	12	15241366	15241557	192	-26.0072	MAP3K3	ENSSSCG00000024813	-	protein_coding	mitogen-activated protein kinase kinase kinase 3 [Source:NCBI gene;Acc:100513491]	FALSE	TRUE	1.7291	0.0174393
dss_205460	13	198107459	198107835	377	18.8128	RCAN1	ENSSSCG00000012050	-	protein_coding	regulator of calcineurin 1 [Source:NCBI gene;Acc:100511902]	FALSE	TRUE	-1.62641	0.00118998
dss_211434	14	31319349	31319690	342	-27.1548	CAMKK2	ENSSSCG00000009815	+	protein_coding	calcium/calmodulin dependent protein kinase kinase 2 [Source:NCBI gene;Acc:100157312]	FALSE	TRUE	-1.87254	0.0242745
dss_212615	14	40925027	40925244	218	-21.5098	ENSSSCG00000046622	ENSSSCG00000046622	-	lncRNA	No description	FALSE	TRUE	3.66425	0.000756955
dss_228328	15	69180387	69180683	297	-27.9969	KCNH7	ENSSSCG00000015898	-	protein_coding	potassium voltage-gated channel subfamily H member 7 [Source:NCBI gene;Acc:100623954]	FALSE	TRUE	-2.5474	0.000910492
dss_228542	15	74468294	74468544	251	-26.5746	STK39	ENSSSCG00000022496	-	protein_coding	serine/threonine kinase 39 [Source:NCBI gene;Acc:100517614]	FALSE	TRUE	-1.0717	0.0276537
dss_234196	15	137876050	137876450	401	-20.7811	TRAF3IP1	ENSSSCG00000025228	+	protein_coding	TRAF3 interacting protein 1 [Source:NCBI gene;Acc:100623859]	FALSE	TRUE	-1.6067	0.0327683
dss_240955	16	75316594	75316808	215	21.9628	ENSSSCG00000017103	ENSSSCG00000017103	-	protein_coding	steroid 5 alpha-reductase 1 [Source:NCBI gene;Acc:100518046]	FALSE	TRUE	-1.41913	0.0183548
mk_473924	16	79370251	79370750	500	-26.589	SLC12A7	ENSSSCG00000034302	+	protein_coding	solute carrier family 12 member 7 [Source:NCBI gene;Acc:110257347]	FALSE	TRUE	2.06336	0.0331368
dss_242328	16	79380433	79380598	166	15.7589	SLC12A7	ENSSSCG00000034302	+	protein_coding	solute carrier family 12 member 7 [Source:NCBI gene;Acc:110257347]	FALSE	TRUE	2.06336	0.0331368
mk_514722	17	59145001	59145500	500	-35.3401	CTSZ	ENSSSCG00000007522	-	protein_coding	cathepsin Z [Source:NCBI gene;Acc:100141405]	FALSE	TRUE	-1.86735	0.0124329
dss_250871	17	61071581	61071919	339	-21.1243	CDH4	ENSSSCG00000025784	+	protein_coding	cadherin 4 [Source:NCBI gene;Acc:100626354]	FALSE	TRUE	-2.08966	0.0318202
mk_519143	17	61162001	61162500	500	-36.1852	CDH4	ENSSSCG00000025784	+	protein_coding	cadherin 4 [Source:NCBI gene;Acc:100626354]	FALSE	TRUE	-2.08966	0.0318202
dss_251092	17	61407721	61408071	351	-21.9744	CDH4	ENSSSCG00000025784	+	protein_coding	cadherin 4 [Source:NCBI gene;Acc:100626354]	FALSE	TRUE	-2.08966	0.0318202
mk_520047	17	61414501	61415000	500	26.0435	CDH4	ENSSSCG00000025784	+	protein_coding	cadherin 4 [Source:NCBI gene;Acc:100626354]	FALSE	TRUE	-2.08966	0.0318202
dss_258433	18	43913985	43914436	452	-29.4385	CREB5	ENSSSCG00000016690	-	protein_coding	cAMP responsive element binding protein 5 [Source:NCBI gene;Acc:100515635]	FALSE	TRUE	-1.50882	0.019715
dss_258446	18	44047818	44048242	425	-27.0908	CREB5	ENSSSCG00000016690	-	protein_coding	cAMP responsive element binding protein 5 [Source:NCBI gene;Acc:100515635]	FALSE	TRUE	-1.50882	0.019715
dss_261451	X	6944900	6945022	123	-18.5834	CLCN4	ENSSSCG00000024809	+	protein_coding	chloride voltage-gated channel 4 [Source:NCBI gene;Acc:100151985]	FALSE	TRUE	-3.57449	0.0138939
dss_261471	X	6976739	6977233	495	-30.5325	CLCN4	ENSSSCG00000024809	+	protein_coding	chloride voltage-gated channel 4 [Source:NCBI gene;Acc:100151985]	FALSE	TRUE	-3.57449	0.0138939
dss_262503	X	13884473	13884768	296	-31.3882	NHS	ENSSSCG00000012151	+	protein_coding	NHS actin remodeling regulator [Source:NCBI gene;Acc:100152239]	FALSE	TRUE	-1.67471	0.0496133
dss_262556	X	14020631	14020958	328	18.1163	NHS	ENSSSCG00000012151	+	protein_coding	NHS actin remodeling regulator [Source:NCBI gene;Acc:100152239]	FALSE	TRUE	-1.67471	0.0496133
dss_262598	X	14105080	14105357	278	-24.4493	NHS	ENSSSCG00000012151	+	protein_coding	NHS actin remodeling regulator [Source:NCBI gene;Acc:100152239]	FALSE	TRUE	-1.67471	0.0496133
dss_262623	X	14198970	14199167	198	21.2092	NHS	ENSSSCG00000012151	+	protein_coding	NHS actin remodeling regulator [Source:NCBI gene;Acc:100152239]	FALSE	TRUE	-1.67471	0.0496133
dss_269764	X	121668873	121669082	210	22.8728	TMEM185A	ENSSSCG00000012739	-	protein_coding	transmembrane protein 185A [Source:NCBI gene;Acc:100514558]	FALSE	TRUE	2.4059	0.011604
a, DMR ID number commonly identified by three DMR callers.
b, Start and end position of DMR in the Sus scrofa genome.
c, Length of DMR in bp.
d, Differences in the levels of DNA methylation in each region was calculated by mICSI-derived blastocysts - ICSI-derived blastocysts (%).
e, Gene name symbol.
f, Ensembl (https://m.ensembl.org/index.html) gene ID.
g, Strand of located gene.
h, Biotype of gene
i, Location of DMRs in annotated gene, in promoter region or gene body
j, Log 2 fold change relative to expression in ICSI-derived blastocyst.
k, raw p-value for significant difference of gene expression.

[truncated: 1 more sheets: Table S11]
